# Supplementary material for: Taxonomic notes on the armored spiders of the families Pacullidae and Tetrablemmidae (Arachnida, Araneae) from Singapore
Source: Zookeys. 2017 Mar 14;(661):15–60. doi: 10.3897/zookeys.661.10677 (PMC5539366; doi:10.3897/zookeys.661.10677)
Supplement: XML Treatment for Paculla [file zookeys.661.10677-treatment1.xml]

<!DOCTYPE tp:taxon-treatment
  PUBLIC "-//TaxonX//DTD Taxonomic Treatment Publishing DTD v0 20100105//EN" "tax-treatment-NSO.dtd">
<tp:taxon-treatment xmlns:tp="http://www.plazi.org/taxpub"><tp:treatment-meta><kwd-group><label>Taxon classification</label><kwd><named-content xmlns:xlink="http://www.w3.org/1999/xlink" content-type="kingdom">Animalia</named-content></kwd><kwd><named-content xmlns:xlink="http://www.w3.org/1999/xlink" content-type="order">Araneae</named-content></kwd><kwd><named-content xmlns:xlink="http://www.w3.org/1999/xlink" content-type="family">Pacullidae</named-content></kwd></kwd-group><mixed-citation publication-type="journal"><person-group><name><surname>Lin</surname><given-names>Yucheng</given-names></name><name><surname>Koh</surname><given-names>Joseph K. H.</given-names></name><name><surname>Koponen</surname><given-names>Seppo</given-names></name><name><surname>Li</surname><given-names>Shuqiang</given-names></name></person-group><article-title>Taxonomic notes on the armored spiders of the families <tp:taxon-name><tp:taxon-name-part taxon-name-part-type="family">Pacullidae</tp:taxon-name-part></tp:taxon-name> and <tp:taxon-name><tp:taxon-name-part taxon-name-part-type="family">Tetrablemmidae</tp:taxon-name-part></tp:taxon-name> (<tp:taxon-name><tp:taxon-name-part taxon-name-part-type="class">Arachnida</tp:taxon-name-part></tp:taxon-name>, <tp:taxon-name><tp:taxon-name-part taxon-name-part-type="order">Araneae</tp:taxon-name-part></tp:taxon-name>) from Singapore</article-title><source>Zookeys</source><day>14</day><month>3</month><year>2017</year><volume>2017</volume><issue>661</issue><fpage>15</fpage><lpage>60</lpage><pub-id pub-id-type="doi">10.3897/zookeys.661.10677</pub-id></mixed-citation></tp:treatment-meta><tp:nomenclature><label>Genus</label><tp:taxon-name>
              <tp:taxon-name-part taxon-name-part-type="genus">Paculla</tp:taxon-name-part>
            </tp:taxon-name><tp:taxon-authority>Simon, 1887</tp:taxon-authority></tp:nomenclature><tp:treatment-sec sec-type="type species" id="SECID0E2GAE"><title>Type species.</title><p>
              <italic><tp:taxon-name><tp:taxon-name-part taxon-name-part-type="genus">Phaedima</tp:taxon-name-part> <tp:taxon-name-part taxon-name-part-type="species">granulosa</tp:taxon-name-part></tp:taxon-name></italic> Thorell, 1881 from New Guinea (see <xref ref-type="bibr" rid="B5">Lehtinen 1981</xref>).</p><!--PageBreak--></tp:treatment-sec><ref-list><ref id="B5"><mixed-citation xmlns:xlink="http://www.w3.org/1999/xlink" xlink:type="simple">
          <person-group><name name-style="western"><surname>Lehtinen</surname><given-names>PT</given-names></name></person-group> (<year>1981</year>) <article-title>Spiders of the Oriental-Australian region. III. <tp:taxon-name><tp:taxon-name-part taxon-name-part-type="family">Tetrablemmidae</tp:taxon-name-part></tp:taxon-name>, with a world revision.</article-title> <source>Acta Zoologica Fennica</source> <volume>162</volume>: <fpage>1</fpage>–<lpage>151</lpage>.</mixed-citation></ref></ref-list></tp:taxon-treatment>
