# Supplementary material for: Taxonomic notes on the armored spiders of the families Pacullidae and Tetrablemmidae (Arachnida, Araneae) from Singapore
Source: Zookeys. 2017 Mar 14;(661):15–60. doi: 10.3897/zookeys.661.10677 (PMC5539366; doi:10.3897/zookeys.661.10677)
Supplement: XML Treatment for Paculla bukittimahensis [file zookeys.661.10677-treatment2.xml]

<!DOCTYPE tp:taxon-treatment
  PUBLIC "-//TaxonX//DTD Taxonomic Treatment Publishing DTD v0 20100105//EN" "tax-treatment-NSO.dtd">
<tp:taxon-treatment xmlns:tp="http://www.plazi.org/taxpub"><tp:treatment-meta><kwd-group><label>Taxon classification</label><kwd><named-content xmlns:xlink="http://www.w3.org/1999/xlink" content-type="kingdom">Animalia</named-content></kwd><kwd><named-content xmlns:xlink="http://www.w3.org/1999/xlink" content-type="order">Araneae</named-content></kwd><kwd><named-content xmlns:xlink="http://www.w3.org/1999/xlink" content-type="family">Pacullidae</named-content></kwd></kwd-group><mixed-citation publication-type="journal"><person-group><name><surname>Lin</surname><given-names>Yucheng</given-names></name><name><surname>Koh</surname><given-names>Joseph K. H.</given-names></name><name><surname>Koponen</surname><given-names>Seppo</given-names></name><name><surname>Li</surname><given-names>Shuqiang</given-names></name></person-group><article-title>Taxonomic notes on the armored spiders of the families <tp:taxon-name><tp:taxon-name-part taxon-name-part-type="family">Pacullidae</tp:taxon-name-part></tp:taxon-name> and <tp:taxon-name><tp:taxon-name-part taxon-name-part-type="family">Tetrablemmidae</tp:taxon-name-part></tp:taxon-name> (<tp:taxon-name><tp:taxon-name-part taxon-name-part-type="class">Arachnida</tp:taxon-name-part></tp:taxon-name>, <tp:taxon-name><tp:taxon-name-part taxon-name-part-type="order">Araneae</tp:taxon-name-part></tp:taxon-name>) from Singapore</article-title><source>Zookeys</source><day>14</day><month>3</month><year>2017</year><volume>2017</volume><issue>661</issue><fpage>15</fpage><lpage>60</lpage><pub-id pub-id-type="doi">10.3897/zookeys.661.10677</pub-id></mixed-citation></tp:treatment-meta><tp:nomenclature><tp:taxon-name>
              <tp:taxon-name-part taxon-name-part-type="genus">Paculla</tp:taxon-name-part>
              <tp:taxon-name-part taxon-name-part-type="species">bukittimahensis</tp:taxon-name-part>
              <object-id xmlns:xlink="http://www.w3.org/1999/xlink" content-type="zoobank" xlink:type="simple">http://zoobank.org/E95B9FE6-2604-4D4C-BC86-C5E701064012</object-id>
            </tp:taxon-name><tp:taxon-authority>Lin &amp; Li</tp:taxon-authority><tp:taxon-status xmlns:xlink="http://www.w3.org/1999/xlink" xlink:type="simple">sp. n.</tp:taxon-status><xref ref-type="fig" rid="F1">Figs 1</xref><xref ref-type="fig" rid="F2">, 2</xref><xref ref-type="fig" rid="F3">, 3</xref></tp:nomenclature><tp:treatment-sec sec-type="type material" id="SECID0EGJAE"><title>Type material.</title><p>
              <bold>Holotype</bold> ♂ (<named-content xmlns:xlink="http://www.w3.org/1999/xlink" content-type="dwc:institutional_code" xlink:type="simple">LKCNHM</named-content>), SINGAPORE: Bukit Timah Nature Reserve, Catchment Path, altitude 107 m, <named-content xmlns:xlink="http://www.w3.org/1999/xlink" content-type="dwc:verbatimCoordinates" xlink:type="simple"><named-content content-type="geo-json" specific-use="{&#34;type&#34;:&#34;Point&#34;,&#34;coordinates&#34;:[103.780722,1.353472]}" id="NCID0EWJAE" xlink:type="simple">1°21'12.5"N, 103°46'50.6"E</named-content></named-content>, 20 August 2015, S. Li and Y. Tong leg. <bold>Paratypes</bold> 1♂ and 5♀ (<named-content xmlns:xlink="http://www.w3.org/1999/xlink" content-type="dwc:institutional_code" xlink:type="simple">LKCNHM</named-content>), same data as holotype.</p></tp:treatment-sec><tp:treatment-sec sec-type="material" id="SECID0ECKAE"><title>Other material examined.</title><p>1♂ and 3♀ (<named-content xmlns:xlink="http://www.w3.org/1999/xlink" content-type="dwc:institutional_code" xlink:type="simple">NHMSU</named-content>), SINGAPORE: Bukit Timah Nature Reserve, Catchment Path, altitude 107 m, <named-content xmlns:xlink="http://www.w3.org/1999/xlink" content-type="dwc:verbatimCoordinates" xlink:type="simple"><named-content content-type="geo-json" specific-use="{&#34;type&#34;:&#34;Point&#34;,&#34;coordinates&#34;:[103.780722,1.353472]}" id="NCID0EQKAE" xlink:type="simple">1°21'12.5"N, 103°46'50.6"E</named-content></named-content>, 20 August 2015, S. Li and Y. Tong leg.</p></tp:treatment-sec><tp:treatment-sec sec-type="etymology" id="SECID0EVKAE"><title>Etymology.</title><p>The specific name refers to the type locality; adjective.</p></tp:treatment-sec><tp:treatment-sec sec-type="diagnosis" id="SECID0E1KAE"><title>Diagnosis.</title><p>This new species can be distinguished from all congeners with the exception of <italic><tp:taxon-name><tp:taxon-name-part taxon-name-part-type="genus">Paculla</tp:taxon-name-part> <tp:taxon-name-part taxon-name-part-type="species">mului</tp:taxon-name-part></tp:taxon-name></italic> Bourne, 1981 and <italic><tp:taxon-name><tp:taxon-name-part taxon-name-part-type="genus">Paculla</tp:taxon-name-part> <tp:taxon-name-part taxon-name-part-type="species">wanlessi</tp:taxon-name-part></tp:taxon-name></italic> Bourne, 1981 by the wide, short embolus (Fig. <xref ref-type="fig" rid="F2">2A, C–D</xref>), the well-developed postgenital scutum (Fig. <xref ref-type="fig" rid="F1">1G</xref>) and the nearly rectangular atrium (Fig. <xref ref-type="fig" rid="F3">3B</xref>). It differs from <italic><tp:taxon-name><tp:taxon-name-part taxon-name-part-type="genus">Paculla</tp:taxon-name-part> <tp:taxon-name-part taxon-name-part-type="species">mului</tp:taxon-name-part></tp:taxon-name></italic> (see Bourne, 1981: 220, figs 11–17) by the normal male femur I lacking a subdistal-ventral process, the longer, particularly furcated embolus (Fig. <xref ref-type="fig" rid="F2">2A, C–D</xref>) and the presence of three disjunct bridge fragments of <abbrev xmlns:xlink="http://www.w3.org/1999/xlink" xlink:title="median ventrolateral plate" id="ABBRID0ERMAE" xlink:type="simple">MV</abbrev> (Fig. <xref ref-type="fig" rid="F3">3B</xref>); and from <italic><tp:taxon-name><tp:taxon-name-part taxon-name-part-type="genus">Paculla</tp:taxon-name-part> <tp:taxon-name-part taxon-name-part-type="species">wanlessi</tp:taxon-name-part></tp:taxon-name></italic> (see Bourne, 1981: 217, figs 1–10) by the larger bulb (Fig. <xref ref-type="fig" rid="F2">2C–D</xref>), the more pointed embolus (Fig. <xref ref-type="fig" rid="F2">2A–B</xref>), the nearly trapeziform preanal scutum (Figs <xref ref-type="fig" rid="F1">1G</xref>, <xref ref-type="fig" rid="F3">3B</xref>) and the triangular median ventrolateral plate (Figs <xref ref-type="fig" rid="F1">1G</xref>, <xref ref-type="fig" rid="F3">3A–B</xref>). It can be separated from <italic><tp:taxon-name><tp:taxon-name-part taxon-name-part-type="genus">Paculla</tp:taxon-name-part> <tp:taxon-name-part taxon-name-part-type="species">globosa</tp:taxon-name-part></tp:taxon-name></italic> sp. n. (Figs <xref ref-type="fig" rid="F5">5A–D</xref>, <xref ref-type="fig" rid="F6">6A–B</xref>) by the wider, shorter embolus (Fig. <xref ref-type="fig" rid="F2">2A–B</xref>), the slightly compressed bulb (Fig. <xref ref-type="fig" rid="F2">2C–D</xref>), and the three shorter, disjunctive bridge fragments of <abbrev xmlns:xlink="http://www.w3.org/1999/xlink" xlink:title="median ventrolateral plate" id="ABBRID0EXOAE" xlink:type="simple">MV</abbrev> (Fig. <xref ref-type="fig" rid="F3">3B</xref>) and the nearly rectangular atrium (Fig. <xref ref-type="fig" rid="F3">3B</xref>).</p><fig id="F1" position="float" orientation="portrait"><label>Figure 1.</label><caption><p>
                  <italic><tp:taxon-name><tp:taxon-name-part taxon-name-part-type="genus">Paculla</tp:taxon-name-part> <tp:taxon-name-part taxon-name-part-type="species">bukittimahensis</tp:taxon-name-part></tp:taxon-name></italic> sp. n., male holotype (<bold>A–B, E</bold>) and female paratype (<bold>C–D, F–G</bold>). <bold>A–F</bold> habitus <bold>G</bold> genital area (untreated). <bold>A, C</bold> dorsal <bold>B, D, G</bold> ventral <bold>E–F</bold> lateral. Abbreviations: <abbrev xmlns:xlink="http://www.w3.org/1999/xlink" xlink:title="anal plate" id="ABBRID0EEQAE" xlink:type="simple">A</abbrev> = anal plate; <abbrev xmlns:xlink="http://www.w3.org/1999/xlink" xlink:title="anterior ventrolateral plate" id="ABBRID0EIQAE" xlink:type="simple">AV</abbrev> = anterior ventrolateral plate; <abbrev xmlns:xlink="http://www.w3.org/1999/xlink" xlink:title="lateral plate" id="ABBRID0EMQAE" xlink:type="simple">L</abbrev> = lateral plate; <abbrev xmlns:xlink="http://www.w3.org/1999/xlink" xlink:title="pulmonary plate" id="ABBRID0EQQAE" xlink:type="simple">P</abbrev> = pulmonary plate; <abbrev xmlns:xlink="http://www.w3.org/1999/xlink" xlink:title="preanal plate" id="ABBRID0EUQAE" xlink:type="simple">PA</abbrev> = preanal plate; <abbrev xmlns:xlink="http://www.w3.org/1999/xlink" xlink:title="postgenital plate" id="ABBRID0EYQAE" xlink:type="simple">PG</abbrev> = postgenital plate; <abbrev xmlns:xlink="http://www.w3.org/1999/xlink" xlink:title="posterior ventrolateral plate" id="ABBRID0E3QAE" xlink:type="simple">PV</abbrev> = posterior ventrolateral plate. Scale bars: 0.50 mm.</p></caption><graphic xmlns:xlink="http://www.w3.org/1999/xlink" xlink:href="zookeys-661-015-g001.jpg" position="float" orientation="portrait" xlink:type="simple" id="oo_126512.jpg"/></fig></tp:treatment-sec><tp:treatment-sec sec-type="description" id="SECID0EFRAE"><title>Description.</title><p>
              <bold>Male</bold> (holotype). Coloration: body dark reddish brown; legs reddish-brown.</p><p>Measurements: total length 4.05; carapace 1.80 long, 1.35 wide, 1.12 high; abdomen 2.35 long, 1.65 wide, 1.78 high; clypeus 0.45 high; sternum 1.05 long, 0.90 wide. Length of legs: I 7.01 (2.12, 0.53, 2.00, 1.52, 0.84); II 5.85 (1.81, 0.50, 1.54, 1.25, 0.75); III 4.82 (1.45, 0.45, 1.20, 1.10, 0.62); IV 6.64 (2.00, 0.51, 1.83, 1.62, 0.68).</p><p>Prosoma (Fig. <xref ref-type="fig" rid="F1">1A–B, E</xref>): carapace finely granulated, margin rugose, covered with thin setae; eyes white, <abbrev xmlns:xlink="http://www.w3.org/1999/xlink" xlink:title="anterior lateral eye" id="ABBRID0EURAE" xlink:type="simple">ALE</abbrev>&gt;<abbrev xmlns:xlink="http://www.w3.org/1999/xlink" xlink:title="anterior median eye" id="ABBRID0EYRAE" xlink:type="simple">AME</abbrev>=<abbrev xmlns:xlink="http://www.w3.org/1999/xlink" xlink:title="posterior lateral eye" id="ABBRID0E3RAE" xlink:type="simple">PLE</abbrev>; cephalic part moderately raised; cervical groove distinct; clypeus vertical anteriorly; labium triangular, distally obtuse; sternum rough, marginally rugose, posterior corner protruded. Legs: cuticle striated, weakly granular.</p><p>Opisthosoma (Fig. <xref ref-type="fig" rid="F1">1A–B, E</xref>): dorsal scutum long, oval, smooth, modified by tiny pits, covered with thin setae; ventral scutum rugose; lateral scutum I short, perigenital scutum triangular, postepigastral scutum same width as preanal scutum.</p><p>Palp (Fig. <xref ref-type="fig" rid="F2">2A–D</xref>): femoral cuticle slightly striated, approximately 2.5 times as long as patella; patella proximally narrow, distally wide; tibia large, swollen, 1.5 times as wide as femur; cymbium compressed, distally bifurcate; bulb tomato-shaped, surface smooth (Fig. <xref ref-type="fig" rid="F2">2C–D</xref>); embolus long, proximally sclerotized, distally rugose membranous, starting from subdistal-ventral 1/3 position of bulbous surface, and curved downwards; embolic tip flexuous, and asymmetric split ends (Fig. <xref ref-type="fig" rid="F2">2A–B</xref>).</p><fig id="F2" position="float" orientation="portrait"><label>Figure 2.</label><caption><p>
                  <italic><tp:taxon-name><tp:taxon-name-part taxon-name-part-type="genus">Paculla</tp:taxon-name-part> <tp:taxon-name-part taxon-name-part-type="species">bukittimahensis</tp:taxon-name-part></tp:taxon-name></italic> sp. n., male holotype. <bold>A, C–D</bold> left palp <bold>B</bold> palpal bulb. <bold>A</bold> anterior <bold>B</bold> ventral <bold>C</bold> prolateral <bold>D</bold> retrolateral. Abbreviations: <abbrev xmlns:xlink="http://www.w3.org/1999/xlink" xlink:title="embolic part of apes of palpal organ" id="ABBRID0ETTAE" xlink:type="simple">ep</abbrev> = embolic part of apes of palpal organ; <abbrev xmlns:xlink="http://www.w3.org/1999/xlink" xlink:title="subterminal lamella" id="ABBRID0EXTAE" xlink:type="simple">sl</abbrev> = subterminal lamella. Scale bars: 0.20 mm.</p></caption><graphic xmlns:xlink="http://www.w3.org/1999/xlink" xlink:href="zookeys-661-015-g002.jpg" position="float" orientation="portrait" xlink:type="simple" id="oo_126513.jpg"/></fig><p>
              <bold>Female</bold> (one of paratypes). Coloration as in male.</p><p>Measurements: total length 4.42; carapace 1.85 long, 1.40 wide, 1.13 high; abdomen 2.85 long, 1.85 wide, 2.03 high; clypeus 0.43 high; sternum 1.10 long, 0.97 wide. Length of legs: I 7.37 (2.27, 0.55, 2.10, 1.60, 0.85); II 6.11 (1.90, 0.50, 1.60, 1.38, 0.73); III 5.19 (1.55, 0.49, 1.30, 1.20, 0.65); IV 7.19 (2.15, 0.52, 2.00, 1.77, 0.75). Length of palp: 1.62 (0.48, 0.21, 0.35, 0.58).</p><p>Carapace, abdomen, and legs as in male (Fig. <xref ref-type="fig" rid="F1">1C–D, F</xref>); clypeus slightly lower than in male.</p><p>Genitalia (Figs <xref ref-type="fig" rid="F1">1G</xref>; <xref ref-type="fig" rid="F3">3A–B</xref>): epigynal area strongly sclerotized (Fig. <xref ref-type="fig" rid="F1">1G</xref>); postgenital scutum wider than preanal scutum; median ventrolateral plate triangular (Fig. <xref ref-type="fig" rid="F3">3A</xref>). Vulva with a large, nearly rectangular atrium; three bridge fragments of <abbrev xmlns:xlink="http://www.w3.org/1999/xlink" xlink:title="median ventrolateral plate" id="ABBRID0E4UAE" xlink:type="simple">MV</abbrev> disjunctive, the medial shorter than the laterals, below the atrium, and closed to the dorso-posterior margin of postgenital scutum (Fig. <xref ref-type="fig" rid="F3">3B</xref>).</p><fig id="F3" position="float" orientation="portrait"><label>Figure 3.</label><caption><p>
                  <italic><tp:taxon-name><tp:taxon-name-part taxon-name-part-type="genus">Paculla</tp:taxon-name-part> <tp:taxon-name-part taxon-name-part-type="species">bukittimahensis</tp:taxon-name-part></tp:taxon-name></italic> sp. n., female paratype. <bold>A</bold> genital area (lactic acid-treated), ventral <bold>B</bold> <italic>ditto</italic>, dorsal. Abbreviations: <abbrev xmlns:xlink="http://www.w3.org/1999/xlink" xlink:title="atrium" id="ABBRID0E5VAE" xlink:type="simple">AT</abbrev> = atrium; <abbrev xmlns:xlink="http://www.w3.org/1999/xlink" xlink:title="anterior ventrolateral plate" id="ABBRID0ECWAE" xlink:type="simple">AV</abbrev> = anterior ventrolateral plate; <abbrev xmlns:xlink="http://www.w3.org/1999/xlink" xlink:title="median ventrolateral plate" id="ABBRID0EGWAE" xlink:type="simple">MV</abbrev> = median ventrolateral plate; <abbrev xmlns:xlink="http://www.w3.org/1999/xlink" xlink:title="bridge fragments of median ventrolateral plate" id="ABBRID0EKWAE" xlink:type="simple">MVB</abbrev> = bridge fragments of <abbrev xmlns:xlink="http://www.w3.org/1999/xlink" xlink:title="median ventrolateral plate" id="ABBRID0EOWAE" xlink:type="simple">MV</abbrev>; <abbrev xmlns:xlink="http://www.w3.org/1999/xlink" xlink:title="pulmonary plate" id="ABBRID0ESWAE" xlink:type="simple">P</abbrev> = pulmonary plate; <abbrev xmlns:xlink="http://www.w3.org/1999/xlink" xlink:title="preanal plate" id="ABBRID0EWWAE" xlink:type="simple">PA</abbrev> = preanal plate; <abbrev xmlns:xlink="http://www.w3.org/1999/xlink" xlink:title="postgenital plate" id="ABBRID0E1WAE" xlink:type="simple">PG</abbrev> = postgenital plate; <abbrev xmlns:xlink="http://www.w3.org/1999/xlink" xlink:title="posterior ventrolateral plate" id="ABBRID0E5WAE" xlink:type="simple">PV</abbrev> = posterior ventrolateral plate. Scale bars: 0.50 mm.</p></caption><graphic xmlns:xlink="http://www.w3.org/1999/xlink" xlink:href="zookeys-661-015-g003.jpg" position="float" orientation="portrait" xlink:type="simple" id="oo_126514.jpg"/></fig></tp:treatment-sec><tp:treatment-sec sec-type="distribution" id="SECID0EHXAE"><title>Distribution.</title><p>Singapore.</p></tp:treatment-sec><tp:treatment-sec><!--Section generated to contain objects referenced in tp:taxon-treatment.--><fig id="F5" position="float" orientation="portrait"><label>Figure 5.</label><caption><p>
                  <italic><tp:taxon-name><tp:taxon-name-part taxon-name-part-type="genus">Paculla</tp:taxon-name-part> <tp:taxon-name-part taxon-name-part-type="species">globosa</tp:taxon-name-part></tp:taxon-name></italic> sp. n., male holotype. <bold>A, C–D</bold> left palp <bold>B</bold> palpal bulb. <bold>A</bold> anterior <bold>B</bold> ventral <bold>C</bold> prolateral <bold>D</bold> retrolateral. Abbreviations: <abbrev xmlns:xlink="http://www.w3.org/1999/xlink" xlink:title="embolic part of apes of palpal organ" id="ABBRID0ESBAG" xlink:type="simple">ep</abbrev> = embolic part of apes of palpal organ. Scale bars: 0.20 mm.</p></caption><graphic xmlns:xlink="http://www.w3.org/1999/xlink" xlink:href="zookeys-661-015-g005.jpg" position="float" orientation="portrait" xlink:type="simple" id="oo_126516.jpg"/></fig><fig id="F6" position="float" orientation="portrait"><label>Figure 6.</label><caption><p>
                  <italic><tp:taxon-name><tp:taxon-name-part taxon-name-part-type="genus">Paculla</tp:taxon-name-part> <tp:taxon-name-part taxon-name-part-type="species">globosa</tp:taxon-name-part></tp:taxon-name></italic> sp. n., female paratype. <bold>A</bold> genital area (lactic acid-treated), ventral <bold>B</bold> <italic>ditto</italic>, dorsal. Abbreviations: <abbrev xmlns:xlink="http://www.w3.org/1999/xlink" xlink:title="atrium" id="ABBRID0EZDAG" xlink:type="simple">AT</abbrev> = atrium; <abbrev xmlns:xlink="http://www.w3.org/1999/xlink" xlink:title="anterior ventrolateral plate" id="ABBRID0E4DAG" xlink:type="simple">AV</abbrev> = anterior ventrolateral plate; <abbrev xmlns:xlink="http://www.w3.org/1999/xlink" xlink:title="median ventrolateral plate" id="ABBRID0EBEAG" xlink:type="simple">MV</abbrev> = median ventrolateral plate; <abbrev xmlns:xlink="http://www.w3.org/1999/xlink" xlink:title="bridge fragments of median ventrolateral plate" id="ABBRID0EFEAG" xlink:type="simple">MVB</abbrev> = bridge fragments of <abbrev xmlns:xlink="http://www.w3.org/1999/xlink" xlink:title="median ventrolateral plate" id="ABBRID0EJEAG" xlink:type="simple">MV</abbrev>; <abbrev xmlns:xlink="http://www.w3.org/1999/xlink" xlink:title="pulmonary plate" id="ABBRID0ENEAG" xlink:type="simple">P</abbrev> = pulmonary plate; <abbrev xmlns:xlink="http://www.w3.org/1999/xlink" xlink:title="preanal plate" id="ABBRID0EREAG" xlink:type="simple">PA</abbrev> = preanal plate; <abbrev xmlns:xlink="http://www.w3.org/1999/xlink" xlink:title="postgenital plate" id="ABBRID0EVEAG" xlink:type="simple">PG</abbrev> = postgenital plate; <abbrev xmlns:xlink="http://www.w3.org/1999/xlink" xlink:title="posterior ventrolateral plate" id="ABBRID0EZEAG" xlink:type="simple">PV</abbrev> = posterior ventrolateral plate. Scale bars: 0.50 mm.</p></caption><graphic xmlns:xlink="http://www.w3.org/1999/xlink" xlink:href="zookeys-661-015-g006.jpg" position="float" orientation="portrait" xlink:type="simple" id="oo_126518.jpg"/></fig></tp:treatment-sec></tp:taxon-treatment>
