# Supplementary material for: Taxonomic notes on the armored spiders of the families Pacullidae and Tetrablemmidae (Arachnida, Araneae) from Singapore
Source: Zookeys. 2017 Mar 14;(661):15–60. doi: 10.3897/zookeys.661.10677 (PMC5539366; doi:10.3897/zookeys.661.10677)
Supplement: XML Treatment for Paculla globosa [file zookeys.661.10677-treatment3.xml]

<!DOCTYPE tp:taxon-treatment
  PUBLIC "-//TaxonX//DTD Taxonomic Treatment Publishing DTD v0 20100105//EN" "tax-treatment-NSO.dtd">
<tp:taxon-treatment xmlns:tp="http://www.plazi.org/taxpub"><tp:treatment-meta><kwd-group><label>Taxon classification</label><kwd><named-content xmlns:xlink="http://www.w3.org/1999/xlink" content-type="kingdom">Animalia</named-content></kwd><kwd><named-content xmlns:xlink="http://www.w3.org/1999/xlink" content-type="order">Araneae</named-content></kwd><kwd><named-content xmlns:xlink="http://www.w3.org/1999/xlink" content-type="family">Pacullidae</named-content></kwd></kwd-group><mixed-citation publication-type="journal"><person-group><name><surname>Lin</surname><given-names>Yucheng</given-names></name><name><surname>Koh</surname><given-names>Joseph K. H.</given-names></name><name><surname>Koponen</surname><given-names>Seppo</given-names></name><name><surname>Li</surname><given-names>Shuqiang</given-names></name></person-group><article-title>Taxonomic notes on the armored spiders of the families <tp:taxon-name><tp:taxon-name-part taxon-name-part-type="family">Pacullidae</tp:taxon-name-part></tp:taxon-name> and <tp:taxon-name><tp:taxon-name-part taxon-name-part-type="family">Tetrablemmidae</tp:taxon-name-part></tp:taxon-name> (<tp:taxon-name><tp:taxon-name-part taxon-name-part-type="class">Arachnida</tp:taxon-name-part></tp:taxon-name>, <tp:taxon-name><tp:taxon-name-part taxon-name-part-type="order">Araneae</tp:taxon-name-part></tp:taxon-name>) from Singapore</article-title><source>Zookeys</source><day>14</day><month>3</month><year>2017</year><volume>2017</volume><issue>661</issue><fpage>15</fpage><lpage>60</lpage><pub-id pub-id-type="doi">10.3897/zookeys.661.10677</pub-id></mixed-citation></tp:treatment-meta><tp:nomenclature><tp:taxon-name>
              <tp:taxon-name-part taxon-name-part-type="genus">Paculla</tp:taxon-name-part>
              <tp:taxon-name-part taxon-name-part-type="species">globosa</tp:taxon-name-part>
              <object-id xmlns:xlink="http://www.w3.org/1999/xlink" content-type="zoobank" xlink:type="simple">http://zoobank.org/CAD62F40-4F41-4D91-8E0E-7E9AAAA1632C</object-id>
            </tp:taxon-name><tp:taxon-authority>Lin &amp; Li</tp:taxon-authority><tp:taxon-status xmlns:xlink="http://www.w3.org/1999/xlink" xlink:type="simple">sp. n.</tp:taxon-status><xref ref-type="fig" rid="F4">Figs 4</xref><xref ref-type="fig" rid="F5">, 5</xref><xref ref-type="fig" rid="F6">, 6</xref><!--PageBreak--><!--PageBreak--><!--PageBreak--><!--PageBreak--></tp:nomenclature><tp:treatment-sec sec-type="type material" id="SECID0EFZAE"><title>Type material.</title><p>
              <bold>Holotype</bold> ♂ (<named-content xmlns:xlink="http://www.w3.org/1999/xlink" content-type="dwc:institutional_code" xlink:type="simple">LKCNHM</named-content>), SINGAPORE: Bukit Timah Nature Reserve, Jungle Fall Stream, altitude 118 m, <named-content xmlns:xlink="http://www.w3.org/1999/xlink" content-type="dwc:verbatimCoordinates" xlink:type="simple"><named-content content-type="geo-json" specific-use="{&#34;type&#34;:&#34;Point&#34;,&#34;coordinates&#34;:[103.773694,1.357056]}" id="NCID0EVZAE" xlink:type="simple">1°21'25.4"N, 103°46'25.3"E</named-content></named-content>, 21 August 2015, S. Li and Y. Tong leg. <bold>Paratype</bold> 1♀ (<named-content xmlns:xlink="http://www.w3.org/1999/xlink" content-type="dwc:institutional_code" xlink:type="simple">LKCNHM</named-content>), SINGAPORE: Bukit Timah Nature Reserve, Bukit Timah Summit, altitude 163 m, <named-content xmlns:xlink="http://www.w3.org/1999/xlink" content-type="dwc:verbatimCoordinates" xlink:type="simple"><named-content content-type="geo-json" specific-use="{&#34;type&#34;:&#34;Point&#34;,&#34;coordinates&#34;:[103.776389,1.354639]}" id="NCID0EE1AE" xlink:type="simple">1°21'16.7"N, 103°46'35.0"E</named-content></named-content>, 19 August 2015, S. Li and Y. Tong leg.</p></tp:treatment-sec><tp:treatment-sec sec-type="etymology" id="SECID0EJ1AE"><title>Etymology.</title><p>The specific epithet derives from the Latin word “<italic>globosus</italic>” = globular, drawing attention to the shape of palpal bulb; adjective.</p></tp:treatment-sec><tp:treatment-sec sec-type="diagnosis" id="SECID0ER1AE"><title>Diagnosis.</title><p>This new species can be distinguished from all congeners with the exception of <italic><tp:taxon-name><tp:taxon-name-part taxon-name-part-type="genus">Paculla</tp:taxon-name-part> <tp:taxon-name-part taxon-name-part-type="species">sulaimani</tp:taxon-name-part></tp:taxon-name></italic> Lehtinen, 1981 by the globular bulb (Fig. <xref ref-type="fig" rid="F5">5C–D</xref>), the long, finger-like embolus (Fig. <xref ref-type="fig" rid="F5">5A–D</xref>) and the presence of three bridge fragments of <abbrev xmlns:xlink="http://www.w3.org/1999/xlink" xlink:title="median ventrolateral plate" id="ABBRID0EK2AE" xlink:type="simple">MV</abbrev> (Fig. <xref ref-type="fig" rid="F6">6B</xref>). Its male differs from <italic><tp:taxon-name><tp:taxon-name-part taxon-name-part-type="genus">Paculla</tp:taxon-name-part> <tp:taxon-name-part taxon-name-part-type="species">sulaimani</tp:taxon-name-part></tp:taxon-name></italic> (see Lehtinen, 1981: 18, fig. 13) by the narrower embolus with weakly lobed end (Fig. <xref ref-type="fig" rid="F5">5A, C–D</xref>). The female differs from <italic><tp:taxon-name><tp:taxon-name-part taxon-name-part-type="genus">Paculla</tp:taxon-name-part> <tp:taxon-name-part taxon-name-part-type="species">bukittimahensis</tp:taxon-name-part></tp:taxon-name></italic> sp. n. (Fig. <xref ref-type="fig" rid="F3">3B</xref>) by the anterior median part of the atrium protruding broadly and the larger, bridge fragments of <abbrev xmlns:xlink="http://www.w3.org/1999/xlink" xlink:title="median ventrolateral plate" id="ABBRID0EQ3AE" xlink:type="simple">MV</abbrev> almost touching each other (Fig. <xref ref-type="fig" rid="F6">6B</xref>).</p><fig id="F4" position="float" orientation="portrait"><label>Figure 4.</label><caption><p>
                  <italic><tp:taxon-name><tp:taxon-name-part taxon-name-part-type="genus">Paculla</tp:taxon-name-part> <tp:taxon-name-part taxon-name-part-type="species">globosa</tp:taxon-name-part></tp:taxon-name></italic> sp. n., male holotype (<bold>A–B, E</bold>) and female paratype (<bold>C–D, F–G</bold>). <bold>A–F</bold> habitus <bold>G</bold> genital area (untreated). <bold>A, C</bold> dorsal <bold>B, D, G</bold> ventral <bold>E–F</bold> lateral. Abbreviations: <abbrev xmlns:xlink="http://www.w3.org/1999/xlink" xlink:title="anal plate" id="ABBRID0EZ4AE" xlink:type="simple">A</abbrev> = anal plate; <abbrev xmlns:xlink="http://www.w3.org/1999/xlink" xlink:title="anterior ventrolateral plate" id="ABBRID0E44AE" xlink:type="simple">AV</abbrev> = anterior ventrolateral plate; <abbrev xmlns:xlink="http://www.w3.org/1999/xlink" xlink:title="lateral plate" id="ABBRID0EB5AE" xlink:type="simple">L</abbrev> = lateral plate; <abbrev xmlns:xlink="http://www.w3.org/1999/xlink" xlink:title="median ventrolateral plate" id="ABBRID0EF5AE" xlink:type="simple">MV</abbrev> = median ventrolateral plate; <abbrev xmlns:xlink="http://www.w3.org/1999/xlink" xlink:title="pulmonary plate" id="ABBRID0EJ5AE" xlink:type="simple">P</abbrev> = pulmonary plate; <abbrev xmlns:xlink="http://www.w3.org/1999/xlink" xlink:title="preanal plate" id="ABBRID0EN5AE" xlink:type="simple">PA</abbrev> = preanal plate; <abbrev xmlns:xlink="http://www.w3.org/1999/xlink" xlink:title="postgenital plate" id="ABBRID0ER5AE" xlink:type="simple">PG</abbrev> = postgenital plate. Scale bars: 0.50 mm.</p></caption><graphic xmlns:xlink="http://www.w3.org/1999/xlink" xlink:href="zookeys-661-015-g004.jpg" position="float" orientation="portrait" xlink:type="simple" id="oo_126515.jpg"/></fig></tp:treatment-sec><tp:treatment-sec sec-type="description" id="SECID0E15AE"><title>Description.</title><p>
              <bold>Male</bold> (holotype). Coloration: body dark reddish brown; legs reddish-brown.</p><p>Measurements: total length 4.40; carapace 1.95 long, 1.40 wide, 1.20 high; abdomen 2.50 long, 1.90 wide, 2.30 high; clypeus 0.49 high; sternum 1.30 long, 1.00 wide. Length of legs: I 8.28 (2.53, 0.65, 2.35, 1.75, 1.00); II 6.95 (2.10, 0.60, 1.85, 1.50, 0.90); III 5.75 (1.70, 0.54, 1.41, 1.30, 0.80); IV 8.16 (2.50, 0.62, 2.30, 1.91, 0.83).</p><p>Prosoma (Fig. <xref ref-type="fig" rid="F4">4A–B, E</xref>): carapace low, sparsely granulated over whole surface, but surface between the granules smooth; eyes white, <abbrev xmlns:xlink="http://www.w3.org/1999/xlink" xlink:title="anterior lateral eye" id="ABBRID0EJ6AE" xlink:type="simple">ALE</abbrev>=<abbrev xmlns:xlink="http://www.w3.org/1999/xlink" xlink:title="anterior median eye" id="ABBRID0EN6AE" xlink:type="simple">AME</abbrev>=<abbrev xmlns:xlink="http://www.w3.org/1999/xlink" xlink:title="posterior lateral eye" id="ABBRID0ER6AE" xlink:type="simple">PLE</abbrev>; cephalic part moderately raised; cervical groove distinct; thoracic fovea shallow; clypeus vertical an<!--PageBreak--><!--PageBreak--><!--PageBreak--><!--PageBreak-->teriorly; labium triangular, distally obtuse; sternum rough, covered with thin setae, posterior corner protruded. Legs: cuticle striated, weakly granular.</p><p>Opisthosoma (Fig. <xref ref-type="fig" rid="F4">4A–B, E</xref>): dorsal scutum long, oval, covered with thin setae, margin rugose, center modified by sparse pits; rows of small sclerites between lateral scuta, lateral scutum I short; ventral scutum smooth, margin rugose; perigenital scutum broad, triangular.</p><p>Palp (Fig. <xref ref-type="fig" rid="F5">5A–D</xref>): femoral cuticle smooth, approximately two times as long as patella; patella proximally narrow, distally wide; tibia broad, swollen, 1.3 times as wide as femur; cymbium compressed, slightly shorter than tibia, distally obtuse bifurcate; bulb globular, surface smooth (Fig. <xref ref-type="fig" rid="F5">5C–D</xref>); embolus long, clavate, starting from subdistal-ventral 1/3 position of bulbous surface (Fig. <xref ref-type="fig" rid="F5">5B</xref>), proximally sclerotized and bent, distally shallow furcated; embolic tip faint, with split ends (Fig. <xref ref-type="fig" rid="F5">5A</xref>).</p><fig id="F5" position="float" orientation="portrait"><label>Figure 5.</label><caption><p>
                  <italic><tp:taxon-name><tp:taxon-name-part taxon-name-part-type="genus">Paculla</tp:taxon-name-part> <tp:taxon-name-part taxon-name-part-type="species">globosa</tp:taxon-name-part></tp:taxon-name></italic> sp. n., male holotype. <bold>A, C–D</bold> left palp <bold>B</bold> palpal bulb. <bold>A</bold> anterior <bold>B</bold> ventral <bold>C</bold> prolateral <bold>D</bold> retrolateral. Abbreviations: <abbrev xmlns:xlink="http://www.w3.org/1999/xlink" xlink:title="embolic part of apes of palpal organ" id="ABBRID0ESBAG" xlink:type="simple">ep</abbrev> = embolic part of apes of palpal organ. Scale bars: 0.20 mm.</p></caption><graphic xmlns:xlink="http://www.w3.org/1999/xlink" xlink:href="zookeys-661-015-g005.jpg" position="float" orientation="portrait" xlink:type="simple" id="oo_126516.jpg"/></fig><p>
              <bold>Female</bold> (paratype). Coloration as in male.</p><p>Measurements: total length 4.50; carapace 1.85 long, 1.45 wide, 1.20 high; abdomen 2.67 long, 1.80 wide, 2.21 high; clypeus 0.43 high; sternum 1.14 long, 0.97 wide. Length of legs: I 7.35 (2.25, 0.55, 2.10, 1.65, 0.80); II 6.23 (1.95, 0.53, 1.65, 1.35, 0.75); III 5.22 (1.55, 0.50, 1.30, 1.22, 0.65); IV 7.20 (2.15, 0.54, 2.00, 1.80, 0.71). Length of palp: 1.58 (0.45, 0.21, 0.34, 0.38).</p><p>Carapace, abdomen, and legs as in male (Fig. <xref ref-type="fig" rid="F4">4C–D, F</xref>); clypeus slightly lower than in male.</p><p>Genitalia (Figs <xref ref-type="fig" rid="F4">4G</xref>; <xref ref-type="fig" rid="F6">6A–B</xref>): epigynal area strongly sclerotized (Fig. <xref ref-type="fig" rid="F4">4G</xref>); postgenital scutum rugose, wider than preanal scutum; median ventrolateral plate triangular; preanal scutum rugose, wider than long (Fig. <xref ref-type="fig" rid="F6">6A</xref>). Vulva with a large, nearly rectangular atrium, laterally rugose, and protruding anteromedially; three adjacent, equal sizes bridge fragments of <abbrev xmlns:xlink="http://www.w3.org/1999/xlink" xlink:title="median ventrolateral plate" id="ABBRID0EYCAG" xlink:type="simple">MV</abbrev> below the atrium, and close to the dorso-posterior margin of postgenital scutum (Fig. <xref ref-type="fig" rid="F6">6B</xref>).</p><fig id="F6" position="float" orientation="portrait"><label>Figure 6.</label><caption><p>
                  <italic><tp:taxon-name><tp:taxon-name-part taxon-name-part-type="genus">Paculla</tp:taxon-name-part> <tp:taxon-name-part taxon-name-part-type="species">globosa</tp:taxon-name-part></tp:taxon-name></italic> sp. n., female paratype. <bold>A</bold> genital area (lactic acid-treated), ventral <bold>B</bold> <italic>ditto</italic>, dorsal. Abbreviations: <abbrev xmlns:xlink="http://www.w3.org/1999/xlink" xlink:title="atrium" id="ABBRID0EZDAG" xlink:type="simple">AT</abbrev> = atrium; <abbrev xmlns:xlink="http://www.w3.org/1999/xlink" xlink:title="anterior ventrolateral plate" id="ABBRID0E4DAG" xlink:type="simple">AV</abbrev> = anterior ventrolateral plate; <abbrev xmlns:xlink="http://www.w3.org/1999/xlink" xlink:title="median ventrolateral plate" id="ABBRID0EBEAG" xlink:type="simple">MV</abbrev> = median ventrolateral plate; <abbrev xmlns:xlink="http://www.w3.org/1999/xlink" xlink:title="bridge fragments of median ventrolateral plate" id="ABBRID0EFEAG" xlink:type="simple">MVB</abbrev> = bridge fragments of <abbrev xmlns:xlink="http://www.w3.org/1999/xlink" xlink:title="median ventrolateral plate" id="ABBRID0EJEAG" xlink:type="simple">MV</abbrev>; <abbrev xmlns:xlink="http://www.w3.org/1999/xlink" xlink:title="pulmonary plate" id="ABBRID0ENEAG" xlink:type="simple">P</abbrev> = pulmonary plate; <abbrev xmlns:xlink="http://www.w3.org/1999/xlink" xlink:title="preanal plate" id="ABBRID0EREAG" xlink:type="simple">PA</abbrev> = preanal plate; <abbrev xmlns:xlink="http://www.w3.org/1999/xlink" xlink:title="postgenital plate" id="ABBRID0EVEAG" xlink:type="simple">PG</abbrev> = postgenital plate; <abbrev xmlns:xlink="http://www.w3.org/1999/xlink" xlink:title="posterior ventrolateral plate" id="ABBRID0EZEAG" xlink:type="simple">PV</abbrev> = posterior ventrolateral plate. Scale bars: 0.50 mm.</p></caption><graphic xmlns:xlink="http://www.w3.org/1999/xlink" xlink:href="zookeys-661-015-g006.jpg" position="float" orientation="portrait" xlink:type="simple" id="oo_126518.jpg"/></fig></tp:treatment-sec><tp:treatment-sec sec-type="distribution" id="SECID0ECFAG"><title>Distribution.</title><p>Singapore.</p></tp:treatment-sec><tp:treatment-sec><!--Section generated to contain objects referenced in tp:taxon-treatment.--><fig id="F3" position="float" orientation="portrait"><label>Figure 3.</label><caption><p>
                  <italic><tp:taxon-name><tp:taxon-name-part taxon-name-part-type="genus">Paculla</tp:taxon-name-part> <tp:taxon-name-part taxon-name-part-type="species">bukittimahensis</tp:taxon-name-part></tp:taxon-name></italic> sp. n., female paratype. <bold>A</bold> genital area (lactic acid-treated), ventral <bold>B</bold> <italic>ditto</italic>, dorsal. Abbreviations: <abbrev xmlns:xlink="http://www.w3.org/1999/xlink" xlink:title="atrium" id="ABBRID0E5VAE" xlink:type="simple">AT</abbrev> = atrium; <abbrev xmlns:xlink="http://www.w3.org/1999/xlink" xlink:title="anterior ventrolateral plate" id="ABBRID0ECWAE" xlink:type="simple">AV</abbrev> = anterior ventrolateral plate; <abbrev xmlns:xlink="http://www.w3.org/1999/xlink" xlink:title="median ventrolateral plate" id="ABBRID0EGWAE" xlink:type="simple">MV</abbrev> = median ventrolateral plate; <abbrev xmlns:xlink="http://www.w3.org/1999/xlink" xlink:title="bridge fragments of median ventrolateral plate" id="ABBRID0EKWAE" xlink:type="simple">MVB</abbrev> = bridge fragments of <abbrev xmlns:xlink="http://www.w3.org/1999/xlink" xlink:title="median ventrolateral plate" id="ABBRID0EOWAE" xlink:type="simple">MV</abbrev>; <abbrev xmlns:xlink="http://www.w3.org/1999/xlink" xlink:title="pulmonary plate" id="ABBRID0ESWAE" xlink:type="simple">P</abbrev> = pulmonary plate; <abbrev xmlns:xlink="http://www.w3.org/1999/xlink" xlink:title="preanal plate" id="ABBRID0EWWAE" xlink:type="simple">PA</abbrev> = preanal plate; <abbrev xmlns:xlink="http://www.w3.org/1999/xlink" xlink:title="postgenital plate" id="ABBRID0E1WAE" xlink:type="simple">PG</abbrev> = postgenital plate; <abbrev xmlns:xlink="http://www.w3.org/1999/xlink" xlink:title="posterior ventrolateral plate" id="ABBRID0E5WAE" xlink:type="simple">PV</abbrev> = posterior ventrolateral plate. Scale bars: 0.50 mm.</p></caption><graphic xmlns:xlink="http://www.w3.org/1999/xlink" xlink:href="zookeys-661-015-g003.jpg" position="float" orientation="portrait" xlink:type="simple" id="oo_126514.jpg"/></fig></tp:treatment-sec></tp:taxon-treatment>
