# Supplementary material for: Taxonomic notes on the armored spiders of the families Pacullidae and Tetrablemmidae (Arachnida, Araneae) from Singapore
Source: Zookeys. 2017 Mar 14;(661):15–60. doi: 10.3897/zookeys.661.10677 (PMC5539366; doi:10.3897/zookeys.661.10677)
Supplement: XML Treatment for Ablemma malacca [file zookeys.661.10677-treatment5.xml]

<!DOCTYPE tp:taxon-treatment
  PUBLIC "-//TaxonX//DTD Taxonomic Treatment Publishing DTD v0 20100105//EN" "tax-treatment-NSO.dtd">
<tp:taxon-treatment xmlns:tp="http://www.plazi.org/taxpub"><tp:treatment-meta><kwd-group><label>Taxon classification</label><kwd><named-content xmlns:xlink="http://www.w3.org/1999/xlink" content-type="kingdom">Animalia</named-content></kwd><kwd><named-content xmlns:xlink="http://www.w3.org/1999/xlink" content-type="order">Araneae</named-content></kwd><kwd><named-content xmlns:xlink="http://www.w3.org/1999/xlink" content-type="family">Tetrablemmidae</named-content></kwd></kwd-group><mixed-citation publication-type="journal"><person-group><name><surname>Lin</surname><given-names>Yucheng</given-names></name><name><surname>Koh</surname><given-names>Joseph K. H.</given-names></name><name><surname>Koponen</surname><given-names>Seppo</given-names></name><name><surname>Li</surname><given-names>Shuqiang</given-names></name></person-group><article-title>Taxonomic notes on the armored spiders of the families <tp:taxon-name><tp:taxon-name-part taxon-name-part-type="family">Pacullidae</tp:taxon-name-part></tp:taxon-name> and <tp:taxon-name><tp:taxon-name-part taxon-name-part-type="family">Tetrablemmidae</tp:taxon-name-part></tp:taxon-name> (<tp:taxon-name><tp:taxon-name-part taxon-name-part-type="class">Arachnida</tp:taxon-name-part></tp:taxon-name>, <tp:taxon-name><tp:taxon-name-part taxon-name-part-type="order">Araneae</tp:taxon-name-part></tp:taxon-name>) from Singapore</article-title><source>Zookeys</source><day>14</day><month>3</month><year>2017</year><volume>2017</volume><issue>661</issue><fpage>15</fpage><lpage>60</lpage><pub-id pub-id-type="doi">10.3897/zookeys.661.10677</pub-id></mixed-citation></tp:treatment-meta><tp:nomenclature><tp:taxon-name>
              <tp:taxon-name-part taxon-name-part-type="genus">Ablemma</tp:taxon-name-part>
              <tp:taxon-name-part taxon-name-part-type="species">malacca</tp:taxon-name-part>
              <object-id xmlns:xlink="http://www.w3.org/1999/xlink" content-type="zoobank" xlink:type="simple">http://zoobank.org/4404C598-0F48-44E6-A95D-8B8A1D05DFA8</object-id>
            </tp:taxon-name><tp:taxon-authority>Lin &amp; Li</tp:taxon-authority><tp:taxon-status xmlns:xlink="http://www.w3.org/1999/xlink" xlink:type="simple">sp. n.</tp:taxon-status><xref ref-type="fig" rid="F7">Figs 7</xref><xref ref-type="fig" rid="F8">, 8</xref><xref ref-type="fig" rid="F9">, 9</xref></tp:nomenclature><tp:treatment-sec sec-type="type material" id="SECID0E2IAG"><title>Type material.</title><p>
              <bold>Holotype</bold> ♂ (<named-content xmlns:xlink="http://www.w3.org/1999/xlink" content-type="dwc:institutional_code" xlink:type="simple">LKCNHM</named-content>), SINGAPORE: Central Catchment Nature Reserve, altitude 60 m, <named-content xmlns:xlink="http://www.w3.org/1999/xlink" content-type="dwc:verbatimCoordinates" xlink:type="simple"><named-content content-type="geo-json" specific-use="{&#34;type&#34;:&#34;Point&#34;,&#34;coordinates&#34;:[103.801056,1.356028]}" id="NCID0ELJAG" xlink:type="simple">1°21'21.7"N, 103°48'3.8"E</named-content></named-content>, 26 August 2015, S. Li and Y. Tong leg. <bold>Paratypes</bold> 1♂ and 2♀ (<named-content xmlns:xlink="http://www.w3.org/1999/xlink" content-type="dwc:institutional_code" xlink:type="simple">LKCNHM</named-content>), same data as holotype.</p></tp:treatment-sec><tp:treatment-sec sec-type="material" id="SECID0EXJAG"><title>Other material examined.</title><p>1♂ and 1♀ (<named-content xmlns:xlink="http://www.w3.org/1999/xlink" content-type="dwc:institutional_code" xlink:type="simple">NHMSU</named-content>), SINGAPORE: Central Catchment Nature Reserve, altitude 60 m, <named-content xmlns:xlink="http://www.w3.org/1999/xlink" content-type="dwc:verbatimCoordinates" xlink:type="simple"><named-content content-type="geo-json" specific-use="{&#34;type&#34;:&#34;Point&#34;,&#34;coordinates&#34;:[103.801056,1.356028]}" id="NCID0EFKAG" xlink:type="simple">1°21'21.7"N, 103°48'3.8"E</named-content></named-content>, 26 August 2015, S. Li and Y. Tong leg.</p></tp:treatment-sec><tp:treatment-sec sec-type="etymology" id="SECID0EKKAG"><title>Etymology.</title><p>The specific epithet refers to the Strait of Malacca, which separates Singapore from the Indonesian island of Sumatra; noun.</p></tp:treatment-sec><tp:treatment-sec sec-type="diagnosis" id="SECID0EPKAG"><title>Diagnosis.</title><p>This new species can be distinguished from all its congeners with the exception of <italic><tp:taxon-name><tp:taxon-name-part taxon-name-part-type="genus">Ablemma</tp:taxon-name-part> <tp:taxon-name-part taxon-name-part-type="species">datahu</tp:taxon-name-part></tp:taxon-name></italic> Lehtinen, 1981, <italic><tp:taxon-name><tp:taxon-name-part taxon-name-part-type="genus">Ablemma</tp:taxon-name-part> <tp:taxon-name-part taxon-name-part-type="species">makiling</tp:taxon-name-part></tp:taxon-name></italic> Lehtinen, 1981, <italic><tp:taxon-name><tp:taxon-name-part taxon-name-part-type="genus">Ablemma</tp:taxon-name-part> <tp:taxon-name-part taxon-name-part-type="species">shimojanai</tp:taxon-name-part></tp:taxon-name></italic> (Komatsu, 1968), <italic><tp:taxon-name><tp:taxon-name-part taxon-name-part-type="genus">Ablemma</tp:taxon-name-part> <tp:taxon-name-part taxon-name-part-type="species">singalang</tp:taxon-name-part></tp:taxon-name></italic> Lehtinen, 1981, and <italic><tp:taxon-name><tp:taxon-name-part taxon-name-part-type="genus">Ablemma</tp:taxon-name-part> <tp:taxon-name-part taxon-name-part-type="species">unicornis</tp:taxon-name-part></tp:taxon-name></italic> Burger, 2008 by the absence of a long, pointed tooth on male cephalic area posteriorly (Fig. <xref ref-type="fig" rid="F7">7E</xref>), the elongated palpal bulb (Fig. <xref ref-type="fig" rid="F8">8B–C</xref>), and by the long, claviform inner vulval plate (Fig. <xref ref-type="fig" rid="F9">9C</xref>). It differs from <italic><tp:taxon-name><tp:taxon-name-part taxon-name-part-type="genus">Ablemma</tp:taxon-name-part> <tp:taxon-name-part taxon-name-part-type="species">datahu</tp:taxon-name-part></tp:taxon-name></italic> (see Lehtinen, 1981: 48, figs 176, 190, 196) and <italic><tp:taxon-name><tp:taxon-name-part taxon-name-part-type="genus">Ablemma</tp:taxon-name-part> <tp:taxon-name-part taxon-name-part-type="species">makiling</tp:taxon-name-part></tp:taxon-name></italic> (see Lehtinen, 1981: 50, figs 192, 187) by the trifurcated embolic end (Fig. <xref ref-type="fig" rid="F8">8C</xref>) and the narrower, longer and straighter inner vulval plate (Fig. <xref ref-type="fig" rid="F9">9C</xref>); from <italic><tp:taxon-name><tp:taxon-name-part taxon-name-part-type="genus">Ablemma</tp:taxon-name-part> <tp:taxon-name-part taxon-name-part-type="species">shimojanai</tp:taxon-name-part></tp:taxon-name></italic> (see Shear, 1978: 32, figs 82–87) by the lack of cheliceral horn and posteriorly cephalic process in male (Fig. <xref ref-type="fig" rid="F7">7E, G</xref>), the larger embolus (Fig. <xref ref-type="fig" rid="F8">8B–C</xref>), the inner vulval plate with a bent end and the stouter lateral horns (Fig. <xref ref-type="fig" rid="F9">9C</xref>); from <italic><tp:taxon-name><tp:taxon-name-part taxon-name-part-type="genus">Ablemma</tp:taxon-name-part> <tp:taxon-name-part taxon-name-part-type="species">singalang</tp:taxon-name-part></tp:taxon-name></italic> (see Lehtinen, 1981: 48, fig. 170) by the shorter, trifurcated embolus (Fig. <xref ref-type="fig" rid="F8">8B–C</xref>); and from <italic><tp:taxon-name><tp:taxon-name-part taxon-name-part-type="genus">Ablemma</tp:taxon-name-part> <tp:taxon-name-part taxon-name-part-type="species">unicornis</tp:taxon-name-part></tp:taxon-name></italic> (see Burger, 2008b: 253, figs 1, 2, 5, 11, 13) by the higher cephalic process in male ocular area (Fig. <xref ref-type="fig" rid="F7">7E</xref>), the six eyes in both sexes (Fig. <xref ref-type="fig" rid="F7">7A, C</xref>), the longer embolus (Fig. <xref ref-type="fig" rid="F8">8B–C</xref>) and the narrower base of inner vulval plate (Fig. <xref ref-type="fig" rid="F9">9C</xref>).</p><fig id="F7" position="float" orientation="portrait"><label>Figure 7.</label><caption><p>
                  <italic><tp:taxon-name><tp:taxon-name-part taxon-name-part-type="genus">Ablemma</tp:taxon-name-part> <tp:taxon-name-part taxon-name-part-type="species">malacca</tp:taxon-name-part></tp:taxon-name></italic> sp. n., male holotype (<bold>A–B, E, G</bold>) and female paratype (<bold>C–D, F, H</bold>). <bold>A–D, G–H</bold> habitus <bold>E–F</bold> prosoma. <bold>A, C</bold> dorsal <bold>B, D</bold> ventral <bold>E–F</bold> anterior <bold>G–H</bold> lateral. Scale bars: 0.10 mm.</p></caption><graphic xmlns:xlink="http://www.w3.org/1999/xlink" xlink:href="zookeys-661-015-g007.jpg" position="float" orientation="portrait" xlink:type="simple" id="oo_126519.jpg"/></fig></tp:treatment-sec><tp:treatment-sec sec-type="description" id="SECID0E6QAG"><title>Description.</title><p>
              <bold>Male</bold> (holotype). Coloration: body brownish-yellow; legs yellowish-orange.</p><p>Measurements: total length 1.08; carapace 0.49 long, 0.44 wide, 0.47 high; abdomen 0.66 long, 0.50 wide, 0.40 high; clypeus 0.24 high; sternum 0.31 long, 0.30 wide. Length of legs: I 1.14 (0.39, 0.13, 0.28, 0.16, 0.18); II 1.01 (0.33, 0.12, 0.23, 0.16, 0.17); III 0.88 (0.28, 0.11, 0.18, 0.17, 0.14); IV 1.19 (0.37, 0.13, 0.30, 0.22, 0.17).</p><p>Prosoma (Fig. <xref ref-type="fig" rid="F7">7A–B, E, G</xref>): carapace finely reticulated, margin rugose; eyes white, <abbrev xmlns:xlink="http://www.w3.org/1999/xlink" xlink:title="anterior lateral eye" id="ABBRID0EORAG" xlink:type="simple">ALE</abbrev>&gt;PME&gt;<abbrev xmlns:xlink="http://www.w3.org/1999/xlink" xlink:title="posterior lateral eye" id="ABBRID0ESRAG" xlink:type="simple">PLE</abbrev>, ocular area protruded (Fig. <xref ref-type="fig" rid="F7">7E, G</xref>); clypeus very high, sloping forward, marginally rounded; cephalic part raised, flat top; thoracic part radial furrow distinctly smooth; chelicerae robust, with a small basal tuber and an anterodistal tooth (Fig. <xref ref-type="fig" rid="F7">7E</xref>), cheliceral lamina well developed; labium triangular, distally blunt; sternum finely reticulated, with sparse setae. Legs: cuticle striated; femur I slightly swollen, tibia I with a distal-laterally ventral tuber (Fig. <xref ref-type="fig" rid="F8">8A</xref>).</p><p>Opisthosoma (Fig. <xref ref-type="fig" rid="F7">7A–B, G</xref>): dorsal scutum oval, dimpled with tiny pits, smooth between the pits, covered with sparse setae; ventral scutum rugose; perigenital scutum absent; postepigastral scutum straight, nearly same width as preanal scutum; preanal scutum rectangular, with thick posterolateral corners.</p><p>Palp (Fig. <xref ref-type="fig" rid="F8">8B–C</xref>): femoral cuticle sculptured and ventrally granulated, approximately 2 times longer than patella; tibia not swollen, with a distally dorsal trichobothrium; cymbium small, cup-shaped; bulb long pear-shaped, its surface smooth; spermatic duct basally broad, distally narrow; embolus short, foot-shaped, distally strongly sclerotized, and forming a trifurcated terminal.</p><fig id="F8" position="float" orientation="portrait"><label>Figure 8.</label><caption><p>
                  <italic><tp:taxon-name><tp:taxon-name-part taxon-name-part-type="genus">Ablemma</tp:taxon-name-part> <tp:taxon-name-part taxon-name-part-type="species">malacca</tp:taxon-name-part></tp:taxon-name></italic> sp. n., male holotype. <bold>A</bold> left leg I, retrolateral <bold>B</bold> left palp, retrolateral <bold>C</bold> <italic>ditto</italic>, prolateral. Abbreviations: <abbrev xmlns:xlink="http://www.w3.org/1999/xlink" xlink:title="embolic part of apes of palpal organ" id="ABBRID0EJTAG" xlink:type="simple">ep</abbrev> = embolic part of apes of palpal organ; <abbrev xmlns:xlink="http://www.w3.org/1999/xlink" xlink:title="spermatic duct" id="ABBRID0ENTAG" xlink:type="simple">sd</abbrev> = spermatic duct; <abbrev xmlns:xlink="http://www.w3.org/1999/xlink" xlink:title="subterminal lamella" id="ABBRID0ERTAG" xlink:type="simple">sl</abbrev> = subterminal lamella. Scale bars: 0.10 mm.</p></caption><graphic xmlns:xlink="http://www.w3.org/1999/xlink" xlink:href="zookeys-661-015-g008.jpg" position="float" orientation="portrait" xlink:type="simple" id="oo_126520.jpg"/></fig><!--PageBreak--><!--PageBreak--><!--PageBreak--><!--PageBreak--><p>
              <bold>Female</bold> (one of paratypes). Coloration: same as in male.</p><p>Measurements: total length 1.10; carapace 0.52 long, 0.42 wide, 0.42 high; abdomen 0.72 long, 0.54 wide, 0.42 high; clypeus 0.14 high; sternum 0.31 long, 0.31 wide. Length of legs: I 1.14 (0.38, 0.14, 0.25, 0.17, 0.20); II 1.00 (0.32, 0.13, 0.22, 0.16, 0.17); III 0.88 (0.26, 0.12, 0.17, 0.18, 0.15); IV 1.16 (0.36, 0.13, 0.29, 0.20, 0.18).</p><p>Prosoma (Fig. <xref ref-type="fig" rid="F7">7C–D, F, H</xref>): clypeus lower than in male, smooth, bears sparse setae; ocular area not protruded; cephalic part lower than in male, palps reduced; other features as in male.</p><p>Opisthosoma (Figs <xref ref-type="fig" rid="F7">7C–D, H</xref>; <xref ref-type="fig" rid="F9">9A–B</xref>): dorsal and ventral scuta as in male; lateral scutum I long, extending beyond posterior rim of booklung cover; cover centrally smooth, laterally rugose; postgenital scutum narrow, slightly curved; perigenital scutum absent; preanal scutum rectangular, with sparse serrated setae and one posteromedial and two posterolateral corners.</p><p>Genitalia (Fig. <xref ref-type="fig" rid="F9">9B–D</xref>): epigynal pit and vulval stem forming to an oval structure, strongly sclerotized (Fig. <xref ref-type="fig" rid="F9">9B, D</xref>); vulval duct and lateral horn weakly sclerotized, connected to the translucent, saccular seminal receptaculum (Fig. <xref ref-type="fig" rid="F9">9C</xref>); inner vulval plate long, distal end slightly bent (Fig. <xref ref-type="fig" rid="F9">9C</xref>); central process absent.</p><fig id="F9" position="float" orientation="portrait"><label>Figure 9.</label><caption><p>
                  <italic><tp:taxon-name><tp:taxon-name-part taxon-name-part-type="genus">Ablemma</tp:taxon-name-part> <tp:taxon-name-part taxon-name-part-type="species">malacca</tp:taxon-name-part></tp:taxon-name></italic> sp. n., female paratype. <bold>A</bold> opisthosoma <bold>B</bold> genital area (untreated) <bold>C</bold> cleared vulva (lactic acid-treated) <bold>D</bold> <italic>ditto</italic>. <bold>A–B, D</bold> ventral <bold>C</bold> dorsal. Abbreviations: <abbrev xmlns:xlink="http://www.w3.org/1999/xlink" xlink:title="anal plate" id="ABBRID0EGWAG" xlink:type="simple">A</abbrev> = anal plate; <abbrev xmlns:xlink="http://www.w3.org/1999/xlink" xlink:title="anterior ventrolateral plate" id="ABBRID0EKWAG" xlink:type="simple">AV</abbrev> = anterior ventrolateral plate; <abbrev xmlns:xlink="http://www.w3.org/1999/xlink" xlink:title="epigynal fold" id="ABBRID0EOWAG" xlink:type="simple">EF</abbrev> = epigynal fold; <abbrev xmlns:xlink="http://www.w3.org/1999/xlink" xlink:title="epigynal pit" id="ABBRID0ESWAG" xlink:type="simple">EP</abbrev> = epigynal pit; <abbrev xmlns:xlink="http://www.w3.org/1999/xlink" xlink:title="inner vulval plate" id="ABBRID0EWWAG" xlink:type="simple">IVP</abbrev> = inner vulval plate; <abbrev xmlns:xlink="http://www.w3.org/1999/xlink" xlink:title="lateral horn" id="ABBRID0E1WAG" xlink:type="simple">LH</abbrev> = lateral horn; <abbrev xmlns:xlink="http://www.w3.org/1999/xlink" xlink:title="preanal plate" id="ABBRID0E5WAG" xlink:type="simple">PA</abbrev> = preanal plate; <abbrev xmlns:xlink="http://www.w3.org/1999/xlink" xlink:title="postgenital plate" id="ABBRID0ECXAG" xlink:type="simple">PG</abbrev> = postgenital plate; <abbrev xmlns:xlink="http://www.w3.org/1999/xlink" xlink:title="posterolateral corner of preanal plate" id="ABBRID0EGXAG" xlink:type="simple">PLC</abbrev> = posterolateral corner of <abbrev xmlns:xlink="http://www.w3.org/1999/xlink" xlink:title="preanal plate" id="ABBRID0EKXAG" xlink:type="simple">PA</abbrev>; <abbrev xmlns:xlink="http://www.w3.org/1999/xlink" xlink:title="posteromedial corner of preanal plate" id="ABBRID0EOXAG" xlink:type="simple">PMC</abbrev> = posteromedial corner of <abbrev xmlns:xlink="http://www.w3.org/1999/xlink" xlink:title="preanal plate" id="ABBRID0ESXAG" xlink:type="simple">PA</abbrev>; <abbrev xmlns:xlink="http://www.w3.org/1999/xlink" xlink:title="seminal receptaculum" id="ABBRID0EWXAG" xlink:type="simple">SR</abbrev> = seminal receptaculum; <abbrev xmlns:xlink="http://www.w3.org/1999/xlink" xlink:title="vulval duct" id="ABBRID0E1XAG" xlink:type="simple">VD</abbrev> = vulval duct; <abbrev xmlns:xlink="http://www.w3.org/1999/xlink" xlink:title="vulval stem" id="ABBRID0E5XAG" xlink:type="simple">VS</abbrev> = vulval stem. Scale bars: 0.10 mm.</p></caption><graphic xmlns:xlink="http://www.w3.org/1999/xlink" xlink:href="zookeys-661-015-g009.jpg" position="float" orientation="portrait" xlink:type="simple" id="oo_126521.jpg"/></fig></tp:treatment-sec><tp:treatment-sec sec-type="distribution" id="SECID0EHYAG"><title>Distribution.</title><p>Singapore.</p></tp:treatment-sec></tp:taxon-treatment>
