# Supplementary material for: Taxonomic notes on the armored spiders of the families Pacullidae and Tetrablemmidae (Arachnida, Araneae) from Singapore
Source: Zookeys. 2017 Mar 14;(661):15–60. doi: 10.3897/zookeys.661.10677 (PMC5539366; doi:10.3897/zookeys.661.10677)
Supplement: XML Treatment for Brignoliella besutensis [file zookeys.661.10677-treatment7.xml]

<!DOCTYPE tp:taxon-treatment
  PUBLIC "-//TaxonX//DTD Taxonomic Treatment Publishing DTD v0 20100105//EN" "tax-treatment-NSO.dtd">
<tp:taxon-treatment xmlns:tp="http://www.plazi.org/taxpub"><tp:treatment-meta><kwd-group><label>Taxon classification</label><kwd><named-content xmlns:xlink="http://www.w3.org/1999/xlink" content-type="kingdom">Animalia</named-content></kwd><kwd><named-content xmlns:xlink="http://www.w3.org/1999/xlink" content-type="order">Araneae</named-content></kwd><kwd><named-content xmlns:xlink="http://www.w3.org/1999/xlink" content-type="family">Tetrablemmidae</named-content></kwd></kwd-group><mixed-citation publication-type="journal"><person-group><name><surname>Lin</surname><given-names>Yucheng</given-names></name><name><surname>Koh</surname><given-names>Joseph K. H.</given-names></name><name><surname>Koponen</surname><given-names>Seppo</given-names></name><name><surname>Li</surname><given-names>Shuqiang</given-names></name></person-group><article-title>Taxonomic notes on the armored spiders of the families <tp:taxon-name><tp:taxon-name-part taxon-name-part-type="family">Pacullidae</tp:taxon-name-part></tp:taxon-name> and <tp:taxon-name><tp:taxon-name-part taxon-name-part-type="family">Tetrablemmidae</tp:taxon-name-part></tp:taxon-name> (<tp:taxon-name><tp:taxon-name-part taxon-name-part-type="class">Arachnida</tp:taxon-name-part></tp:taxon-name>, <tp:taxon-name><tp:taxon-name-part taxon-name-part-type="order">Araneae</tp:taxon-name-part></tp:taxon-name>) from Singapore</article-title><source>Zookeys</source><day>14</day><month>3</month><year>2017</year><volume>2017</volume><issue>661</issue><fpage>15</fpage><lpage>60</lpage><pub-id pub-id-type="doi">10.3897/zookeys.661.10677</pub-id></mixed-citation></tp:treatment-meta><tp:nomenclature><tp:taxon-name>
              <tp:taxon-name-part taxon-name-part-type="genus">Brignoliella</tp:taxon-name-part>
              <tp:taxon-name-part taxon-name-part-type="species">besutensis</tp:taxon-name-part>
            </tp:taxon-name><tp:taxon-authority>Lin, Li &amp; Jäger, 2012</tp:taxon-authority><xref ref-type="fig" rid="F10">Figs 10</xref><xref ref-type="fig" rid="F11">, 11</xref><xref ref-type="fig" rid="F12">, 12</xref><!--PageBreak--><tp:nomenclature-citation-list><tp:nomenclature-citation><tp:taxon-name>
                  <tp:taxon-name-part taxon-name-part-type="genus">Brignoliella</tp:taxon-name-part> <tp:taxon-name-part taxon-name-part-type="species">besutensis</tp:taxon-name-part></tp:taxon-name><comment><xref ref-type="bibr" rid="B10">Lin et al., 2012</xref>: 56, figs 1A–F, 2A–C, 3A–C (male) from Malaysia.</comment></tp:nomenclature-citation></tp:nomenclature-citation-list></tp:nomenclature><tp:treatment-sec sec-type="material" id="SECID0EH3AG"><title>Material examined.</title><p>1♂ and 8♀ (<named-content xmlns:xlink="http://www.w3.org/1999/xlink" content-type="dwc:institutional_code" xlink:type="simple">NHMSU</named-content>), SINGAPORE: Pulau Ubin, altitude 2 m, <named-content xmlns:xlink="http://www.w3.org/1999/xlink" content-type="dwc:verbatimCoordinates" xlink:type="simple"><named-content content-type="geo-json" specific-use="{&#34;type&#34;:&#34;Point&#34;,&#34;coordinates&#34;:[103.940389,1.421667]}" id="NCID0EV3AG" xlink:type="simple">1°25'18.0"N, 103°56'25.4"E</named-content></named-content>, 22 August 2015, S. Li and Y. Tong leg.</p></tp:treatment-sec><tp:treatment-sec sec-type="diagnosis" id="SECID0E13AG"><title>Diagnosis.</title><p>
              <italic><tp:taxon-name><tp:taxon-name-part taxon-name-part-type="genus">Brignoliella</tp:taxon-name-part> <tp:taxon-name-part taxon-name-part-type="species">besutensis</tp:taxon-name-part></tp:taxon-name></italic> is similar to <italic><tp:taxon-name><tp:taxon-name-part taxon-name-part-type="genus">Brignoliella</tp:taxon-name-part> <tp:taxon-name-part taxon-name-part-type="species">caligiformis</tp:taxon-name-part></tp:taxon-name></italic> Tong &amp; Li, 2008 from Hainan Island, China (see Tong, 2013: 76, fig. 91A–G), but male can be distinguished by the non-inflated palpal tibia, the pear-shaped bulb, the horn-shaped embolus, and the slightly sinuous course of the spermatic duct (Fig. <xref ref-type="fig" rid="F11">11A–B</xref>, also see <xref ref-type="bibr" rid="B10">Lin et al., 2012</xref>: fig. 2A–C vs. Tong, 2013: fig. 91F–G). Female distinguished by the straight postgenital scutum (Fig. <xref ref-type="fig" rid="F12">12A–D</xref> vs. Tong, 2013: fig. 91D–E), the larger, adjacent pits of the preanal scutum (Fig. <xref ref-type="fig" rid="F12">12B–D</xref> vs. Tong, 2013: fig. 91D–E), the narrower lateral horn and the flatter vulval stem (Fig. <xref ref-type="fig" rid="F12">12C</xref> vs. Tong, 2013: fig. 91E).</p><!--PageBreak--><!--PageBreak--><!--PageBreak--><!--PageBreak--></tp:treatment-sec><tp:treatment-sec sec-type="description" id="SECID0EO5AG"><title>Description.</title><p>
              <bold>Male</bold>. Coloration: body reddish-brown; legs pale reddish-brown to yellowish-brown.</p><p>Measurements: total length 1.16; carapace 0.58 long, 0.48 wide, 0.47 high; abdomen 0.72 long, 0.56 wide, 0.48 high; clypeus 0.16 high; sternum 0.32 long, 0.32 wide. Length of legs: I 1.25 (0.40, 0.14, 0.28, 0.21, 0.22); II 1.14 (0.36, 0.13, 0.25, 0.19, 0.21); III 1.01 (0.30, 0.12, 0.21, 0.19, 0.19); IV 1.29 (0.40, 0.13, 0.30, 0.26, 0.20).</p><p>Prosoma (Fig. <xref ref-type="fig" rid="F10">10A–B, E, G</xref>): carapace strongly sclerotized; cephalic part smooth, slightly raised, with two rows of wart-like knots behind ocular area; thoracic part irregularly reticulated, margin rugose and denticulate; ocular area situated anteriorly, with six eyes in three diads, PME absent, <abbrev xmlns:xlink="http://www.w3.org/1999/xlink" xlink:title="anterior lateral eye" id="ABBRID0E45AG" xlink:type="simple">ALE</abbrev>&gt;<abbrev xmlns:xlink="http://www.w3.org/1999/xlink" xlink:title="anterior median eye" id="ABBRID0EB6AG" xlink:type="simple">AME</abbrev>=<abbrev xmlns:xlink="http://www.w3.org/1999/xlink" xlink:title="posterior lateral eye" id="ABBRID0EF6AG" xlink:type="simple">PLE</abbrev> in eye size. Clypeus with few wart-like knots, clypeal horn short, distally bifid; chelicerae surface smooth, with a fronto-mesial, short cheliceral apophysis, cheliceral lamina developed, translucent. Endites basally wide, distally narrow; labium distally blunt, subtriangular. Sternum long same as wide, with relatively large wart-like knots, marginally crinkled. Legs with lateral veins.</p><fig id="F10" position="float" orientation="portrait"><label>Figure 10.</label><caption><p>
                  <italic><tp:taxon-name><tp:taxon-name-part taxon-name-part-type="genus">Brignoliella</tp:taxon-name-part> <tp:taxon-name-part taxon-name-part-type="species">besutensis</tp:taxon-name-part></tp:taxon-name></italic> Lin, Li &amp; Jäger, 2012, male (<bold>A–B, E, G</bold>) and female (<bold>C–D, F, H</bold>) from Singapore. <bold>A–D, G–H</bold> habitus <bold>E–F</bold> prosoma. <bold>A, C</bold> dorsal <bold>B, D</bold> ventral <bold>E–F</bold> anterior <bold>G–H</bold> lateral. Scale bars: 0.10 mm.</p></caption><graphic xmlns:xlink="http://www.w3.org/1999/xlink" xlink:href="zookeys-661-015-g010.jpg" position="float" orientation="portrait" xlink:type="simple" id="oo_126522.jpg"/></fig><p>Opisthosoma (Fig. <xref ref-type="fig" rid="F10">10A–B, G</xref>): dorsal scutum oval, with sparse small pits, setae inserted in pits; ventral scutum anteriorly slightly crinkled, posteriorly with pits, booklung cover smooth; lateral scutum I long; postgenital scutum present, preanal scutum rectangular and smooth.</p><p>Palp (Fig. <xref ref-type="fig" rid="F11">11A–B</xref>): femur ventrally granulated, with three long setae; patella almost half as long as tibia, without modification; tibia slightly bent, with a distal-dorsal trichobothrium; cymbium subtriangular in lateral view; bulb pear-shaped; spermatic duct course simple; embolus short, sclerotized, distinctly narrowed and slightly bent distally, horn-shaped.</p><fig id="F11" position="float" orientation="portrait"><label>Figure 11.</label><caption><p>
                  <italic><tp:taxon-name><tp:taxon-name-part taxon-name-part-type="genus">Brignoliella</tp:taxon-name-part> <tp:taxon-name-part taxon-name-part-type="species">besutensis</tp:taxon-name-part></tp:taxon-name></italic> Lin, Li &amp; Jäger, 2012, male from Singapore. <bold>A</bold> left palp, retrolateral <bold>B</bold> <italic>ditto</italic>, prolateral. Abbreviations: <abbrev xmlns:xlink="http://www.w3.org/1999/xlink" xlink:title="embolic part of apes of palpal organ" id="ABBRID0EWBBG" xlink:type="simple">ep</abbrev> = embolic part of apes of palpal organ; <abbrev xmlns:xlink="http://www.w3.org/1999/xlink" xlink:title="spermatic duct" id="ABBRID0E1BBG" xlink:type="simple">sd</abbrev> = spermatic duct. Scale bars: 0.10 mm.</p></caption><graphic xmlns:xlink="http://www.w3.org/1999/xlink" xlink:href="zookeys-661-015-g011.jpg" position="float" orientation="portrait" xlink:type="simple" id="oo_126523.jpg"/></fig><p>
              <bold>Female</bold> (First description). Coloration: same as in male.</p><p>Measurements: total length 1.18; carapace 0.56 long, 0.48 wide, 0.46 high; abdomen 0.84 long, 0.64 wide, 0.52 high; clypeus 0.12 high; sternum 0.33 long, 0.34 wide. Length of legs: I 1.22 (0.40, 0.14, 0.26, 0.20, 0.22); II 1.14 (0.36, 0.13, 0.24, 0.20, 0.21); III 0.98 (0.30, 0.12, 0.19, 0.20, 0.17); IV 1.26 (0.39, 0.13, 0.28, 0.24, 0.22).</p><p>Prosoma (Fig. <xref ref-type="fig" rid="F10">10C–D, F, H</xref>) as in male, but lacking clypeal horn and cheliceral apophysis, and clypeus lower than in male. Legs also as in male.</p><p>Opisthosoma (Figs <xref ref-type="fig" rid="F10">10C–D, H</xref>; <xref ref-type="fig" rid="F12">12A–B</xref>): dorsal and ventral scuta as in male; lateral scutum I short, and not exceeding anterior margin of preanal scutum; postgenital scutum straight, slightly wider than preanal scutum; preanal scutum trapezoidal, with two large grooves at anterolateral corners (Fig. <xref ref-type="fig" rid="F12">12A–B</xref>).</p><fig id="F12" position="float" orientation="portrait"><label>Figure 12.</label><caption><p>
                  <italic><tp:taxon-name><tp:taxon-name-part taxon-name-part-type="genus">Brignoliella</tp:taxon-name-part> <tp:taxon-name-part taxon-name-part-type="species">besutensis</tp:taxon-name-part></tp:taxon-name></italic> Lin, Li &amp; Jäger, 2012, female from Singapore. <bold>A</bold> opisthosoma <bold>B</bold> genital area (untreated) <bold>C</bold> cleared vulva (lactic acid-treated) <bold>D</bold> <italic>ditto</italic>. <bold>A–B, D</bold> ventral <bold>C</bold> dorsal. Abbreviations: <abbrev xmlns:xlink="http://www.w3.org/1999/xlink" xlink:title="anterolateral groove of preanal plate" id="ABBRID0E4DBG" xlink:type="simple">ALG</abbrev> = anterolateral groove of preanal plate; <abbrev xmlns:xlink="http://www.w3.org/1999/xlink" xlink:title="anterior ventrolateral plate" id="ABBRID0EBEBG" xlink:type="simple">AV</abbrev> = anterior ventrolateral plate; <abbrev xmlns:xlink="http://www.w3.org/1999/xlink" xlink:title="epigynal fold" id="ABBRID0EFEBG" xlink:type="simple">EF</abbrev> = epigynal fold; <abbrev xmlns:xlink="http://www.w3.org/1999/xlink" xlink:title="epigynal pit" id="ABBRID0EJEBG" xlink:type="simple">EP</abbrev> = epigynal pit; <abbrev xmlns:xlink="http://www.w3.org/1999/xlink" xlink:title="lateral plate" id="ABBRID0ENEBG" xlink:type="simple">L</abbrev> = lateral plate; <abbrev xmlns:xlink="http://www.w3.org/1999/xlink" xlink:title="pulmonary plate" id="ABBRID0EREBG" xlink:type="simple">P</abbrev> = pulmonary plate; <abbrev xmlns:xlink="http://www.w3.org/1999/xlink" xlink:title="preanal plate" id="ABBRID0EVEBG" xlink:type="simple">PA</abbrev> = preanal plate; <abbrev xmlns:xlink="http://www.w3.org/1999/xlink" xlink:title="postgenital plate" id="ABBRID0EZEBG" xlink:type="simple">PG</abbrev> = postgenital plate; <abbrev xmlns:xlink="http://www.w3.org/1999/xlink" xlink:title="seminal receptaculum" id="ABBRID0E4EBG" xlink:type="simple">SR</abbrev> = seminal receptaculum; <abbrev xmlns:xlink="http://www.w3.org/1999/xlink" xlink:title="vulval duct" id="ABBRID0EBFBG" xlink:type="simple">VD</abbrev> = vulval duct; <abbrev xmlns:xlink="http://www.w3.org/1999/xlink" xlink:title="vulval stem" id="ABBRID0EFFBG" xlink:type="simple">VS</abbrev> = vulval stem. Scale bars: 0.10 mm.</p></caption><graphic xmlns:xlink="http://www.w3.org/1999/xlink" xlink:href="zookeys-661-015-g012.jpg" position="float" orientation="portrait" xlink:type="simple" id="oo_126524.jpg"/></fig><p>Genitalia (Fig. <xref ref-type="fig" rid="F12">12C–D</xref>): epigynal fold distinct; epigynal pit and vulval stem forming into a sclerotized ring; central process and inner vulval plate absent; lateral horn and vulval duct weak, connected to the translucent, saccular seminal receptaculum (Fig. <xref ref-type="fig" rid="F12">12C</xref>).</p></tp:treatment-sec><tp:treatment-sec sec-type="distribution" id="SECID0EYFBG"><title>Distribution.</title><p>Malaysia, Singapore.</p><!--PageBreak--></tp:treatment-sec><ref-list><ref id="B10"><mixed-citation xmlns:xlink="http://www.w3.org/1999/xlink" xlink:type="simple">
          <person-group><name name-style="western"><surname>Lin</surname><given-names>Y</given-names></name><name name-style="western"><surname>Li</surname><given-names>S</given-names></name><name name-style="western"><surname>Jäger</surname><given-names>P</given-names></name></person-group> (<year>2012</year>) <article-title>Two new species of the family <tp:taxon-name><tp:taxon-name-part taxon-name-part-type="family">Tetrablemmidae</tp:taxon-name-part></tp:taxon-name> (<tp:taxon-name><tp:taxon-name-part taxon-name-part-type="order">Araneae</tp:taxon-name-part></tp:taxon-name>) from Laos and Malaysia.</article-title> <source>Zootaxa</source> <volume>3475</volume>: <fpage>55</fpage>–<lpage>64</lpage>.</mixed-citation></ref></ref-list></tp:taxon-treatment>
