# Supplementary material for: Taxonomic notes on the armored spiders of the families Pacullidae and Tetrablemmidae (Arachnida, Araneae) from Singapore
Source: Zookeys. 2017 Mar 14;(661):15–60. doi: 10.3897/zookeys.661.10677 (PMC5539366; doi:10.3897/zookeys.661.10677)
Supplement: XML Treatment for Brignoliella michaeli [file zookeys.661.10677-treatment8.xml]

<!DOCTYPE tp:taxon-treatment
  PUBLIC "-//TaxonX//DTD Taxonomic Treatment Publishing DTD v0 20100105//EN" "tax-treatment-NSO.dtd">
<tp:taxon-treatment xmlns:tp="http://www.plazi.org/taxpub"><tp:treatment-meta><kwd-group><label>Taxon classification</label><kwd><named-content xmlns:xlink="http://www.w3.org/1999/xlink" content-type="kingdom">Animalia</named-content></kwd><kwd><named-content xmlns:xlink="http://www.w3.org/1999/xlink" content-type="order">Araneae</named-content></kwd><kwd><named-content xmlns:xlink="http://www.w3.org/1999/xlink" content-type="family">Tetrablemmidae</named-content></kwd></kwd-group><mixed-citation publication-type="journal"><person-group><name><surname>Lin</surname><given-names>Yucheng</given-names></name><name><surname>Koh</surname><given-names>Joseph K. H.</given-names></name><name><surname>Koponen</surname><given-names>Seppo</given-names></name><name><surname>Li</surname><given-names>Shuqiang</given-names></name></person-group><article-title>Taxonomic notes on the armored spiders of the families <tp:taxon-name><tp:taxon-name-part taxon-name-part-type="family">Pacullidae</tp:taxon-name-part></tp:taxon-name> and <tp:taxon-name><tp:taxon-name-part taxon-name-part-type="family">Tetrablemmidae</tp:taxon-name-part></tp:taxon-name> (<tp:taxon-name><tp:taxon-name-part taxon-name-part-type="class">Arachnida</tp:taxon-name-part></tp:taxon-name>, <tp:taxon-name><tp:taxon-name-part taxon-name-part-type="order">Araneae</tp:taxon-name-part></tp:taxon-name>) from Singapore</article-title><source>Zookeys</source><day>14</day><month>3</month><year>2017</year><volume>2017</volume><issue>661</issue><fpage>15</fpage><lpage>60</lpage><pub-id pub-id-type="doi">10.3897/zookeys.661.10677</pub-id></mixed-citation></tp:treatment-meta><tp:nomenclature><tp:taxon-name>
              <tp:taxon-name-part taxon-name-part-type="genus">Brignoliella</tp:taxon-name-part>
              <tp:taxon-name-part taxon-name-part-type="species">michaeli</tp:taxon-name-part>
            </tp:taxon-name><tp:taxon-authority>Lehtinen, 1981</tp:taxon-authority><xref ref-type="fig" rid="F13">Figs 13</xref><xref ref-type="fig" rid="F14">, 14</xref><xref ref-type="fig" rid="F15">, 15</xref><tp:nomenclature-citation-list><tp:nomenclature-citation><tp:taxon-name>
                  <tp:taxon-name-part taxon-name-part-type="genus">Brignoliella</tp:taxon-name-part> <tp:taxon-name-part taxon-name-part-type="species">michaeli</tp:taxon-name-part></tp:taxon-name><comment>Lehtinen, 1981: 41, figs 103–106, 108, 111 (male and female) from Penang, Malaysia.</comment></tp:nomenclature-citation></tp:nomenclature-citation-list></tp:nomenclature><tp:treatment-sec sec-type="material" id="SECID0E2HBG"><title>Material examined.</title><p>19♂ and 29♀ (<named-content xmlns:xlink="http://www.w3.org/1999/xlink" content-type="dwc:institutional_code" xlink:type="simple">NHMSU</named-content>), SINGAPORE: Central Catchment Nature Reserve, near Mandai Agrotechnology Park, altitude 46 m, <named-content xmlns:xlink="http://www.w3.org/1999/xlink" content-type="dwc:verbatimCoordinates" xlink:type="simple"><named-content content-type="geo-json" specific-use="{&#34;type&#34;:&#34;Point&#34;,&#34;coordinates&#34;:[103.798944,1.414917]}" id="NCID0EJIBG" xlink:type="simple">1°24'53.7"N, 103°47'56.2"E</named-content></named-content>, 1 September 2015, S. Li and Y. Tong leg.</p></tp:treatment-sec><tp:treatment-sec sec-type="diagnosis" id="SECID0EOIBG"><title>Diagnosis.</title><p>
              <italic><tp:taxon-name><tp:taxon-name-part taxon-name-part-type="genus">Brignoliella</tp:taxon-name-part> <tp:taxon-name-part taxon-name-part-type="species">michaeli</tp:taxon-name-part></tp:taxon-name></italic> can be distinguished from all congeners with the exception of <italic><tp:taxon-name><tp:taxon-name-part taxon-name-part-type="genus">Brignoliella</tp:taxon-name-part> <tp:taxon-name-part taxon-name-part-type="species">besutensis</tp:taxon-name-part></tp:taxon-name></italic>, <italic><tp:taxon-name><tp:taxon-name-part taxon-name-part-type="genus">Brignoliella</tp:taxon-name-part> <tp:taxon-name-part taxon-name-part-type="species">caligiformis</tp:taxon-name-part></tp:taxon-name></italic>, <italic><tp:taxon-name><tp:taxon-name-part taxon-name-part-type="genus">Brignoliella</tp:taxon-name-part> <tp:taxon-name-part taxon-name-part-type="species">maoganensis</tp:taxon-name-part></tp:taxon-name></italic> Tong &amp; Li, 2008, <italic><tp:taxon-name><tp:taxon-name-part taxon-name-part-type="genus">Brignoliella</tp:taxon-name-part> <tp:taxon-name-part taxon-name-part-type="species">maros</tp:taxon-name-part></tp:taxon-name></italic> Lehtinen, 1981, <italic><tp:taxon-name><tp:taxon-name-part taxon-name-part-type="genus">Brignoliella</tp:taxon-name-part> <tp:taxon-name-part taxon-name-part-type="species">martensi</tp:taxon-name-part></tp:taxon-name></italic> (Brignoli, 1972), and <italic><tp:taxon-name><tp:taxon-name-part taxon-name-part-type="genus">Brignoliella</tp:taxon-name-part> <tp:taxon-name-part taxon-name-part-type="species">massai</tp:taxon-name-part></tp:taxon-name></italic> Lehtinen, 1981 by the long, pear-shaped bulb or by the long, furcated clypeal horn. It differs from <italic><tp:taxon-name><tp:taxon-name-part taxon-name-part-type="genus">Brignoliella</tp:taxon-name-part> <tp:taxon-name-part taxon-name-part-type="species">besutensis</tp:taxon-name-part></tp:taxon-name></italic> (Figs <xref ref-type="fig" rid="F10">10A–B, E</xref>; <xref ref-type="fig" rid="F11">11A–B</xref>, <xref ref-type="fig" rid="F12">12B–C</xref>), <italic><tp:taxon-name><tp:taxon-name-part taxon-name-part-type="genus">Brignoliella</tp:taxon-name-part> <tp:taxon-name-part taxon-name-part-type="species">caligiformis</tp:taxon-name-part></tp:taxon-name></italic> (see Tong, 2013: 76, fig. 91A, E, F–G) and <italic><tp:taxon-name><tp:taxon-name-part taxon-name-part-type="genus">Brignoliella</tp:taxon-name-part> <tp:taxon-name-part taxon-name-part-type="species">maoganensis</tp:taxon-name-part></tp:taxon-name></italic> (see Tong, 2013: 77, fig. 92A, E, F–G) by the longer clypeal horn in male, the more pointed embolus, the larger pits of preanal scutum, and the narrower lateral horn (Figs <xref ref-type="fig" rid="F13">13A–B, E</xref>; <xref ref-type="fig" rid="F14">14A–B</xref>, <xref ref-type="fig" rid="F15">15B–C</xref>); from <italic><tp:taxon-name><tp:taxon-name-part taxon-name-part-type="genus">Brignoliella</tp:taxon-name-part> <tp:taxon-name-part taxon-name-part-type="species">maros</tp:taxon-name-part></tp:taxon-name></italic> (see Lehtinen, 1981: 39, figs 97, 116, 125) and <italic><tp:taxon-name><tp:taxon-name-part taxon-name-part-type="genus">Brignoliella</tp:taxon-name-part> <tp:taxon-name-part taxon-name-part-type="species">massai</tp:taxon-name-part></tp:taxon-name></italic> (see Lehtinen, 1981: 40, figs 93, 95, 115, 124) by the longer clypeal horn and larger cheliceral horn in male (Fig. <xref ref-type="fig" rid="F13">13A–B, E</xref>), the longer pear-shaped bulb, the curving embolus (Fig. <xref ref-type="fig" rid="F14">14A–B</xref>) and the wider vulval stem (Fig. <xref ref-type="fig" rid="F15">15C</xref>); and from <italic><tp:taxon-name><tp:taxon-name-part taxon-name-part-type="genus">Brignoliella</tp:taxon-name-part> <tp:taxon-name-part taxon-name-part-type="species">martensi</tp:taxon-name-part></tp:taxon-name></italic> (see Lehtinen, 1981: 38, figs 98, 112, 117) by the narrower, longer clypeal horn in male (Fig. <xref ref-type="fig" rid="F13">13A</xref>), the longer bulb and the curving, tapering embolus (Fig. <xref ref-type="fig" rid="F14">14A–B</xref>), and the nearly quadrate preanal scutum and the distinct epigynal fold (Fig. <xref ref-type="fig" rid="F15">15A–B, D</xref>).</p><fig id="F13" position="float" orientation="portrait"><label>Figure 13.</label><caption><p>
                  <italic><tp:taxon-name><tp:taxon-name-part taxon-name-part-type="genus">Brignoliella</tp:taxon-name-part> <tp:taxon-name-part taxon-name-part-type="species">michaeli</tp:taxon-name-part></tp:taxon-name></italic> Lehtinen, 1981, male (<bold>A–B, E, G</bold>) and female (<bold>C–D, F, H</bold>) from Singapore. <bold>A–D, G–H</bold> habitus <bold>E–F</bold> prosoma. <bold>A, C</bold> dorsal <bold>B, D</bold> ventral <bold>E–F</bold> anterior <bold>G–H</bold> lateral. Scale bars: 0.10 mm.</p></caption><graphic xmlns:xlink="http://www.w3.org/1999/xlink" xlink:href="zookeys-661-015-g013.jpg" position="float" orientation="portrait" xlink:type="simple" id="oo_126525.jpg"/></fig></tp:treatment-sec><tp:treatment-sec sec-type="description" id="SECID0E2PBG"><title>Description.</title><p>
              <bold>Male</bold>. Coloration: body brownish-yellow; legs yellowish-orange.</p><p>Measurements: total length 1.38; carapace 0.74 long, 0.56 wide, 0.60 high; abdomen 0.82 long, 0.65 wide, 0.56 high; clypeus 0.20 high; sternum 0.37 long, 0.38 wide. Length of legs: I 1.45 (0.46, 0.16, 0.34, 0.25, 0.24); II 1.34 (0.42, 0.15, 0.30, 0.24, 0.23); III 1.21 (0.36, 0.14, 0.26, 0.23, 0.22); IV 1.53 (0.48, 0.15, 0.36, 0.30, 0.24).</p><p>Prosoma (Fig. <xref ref-type="fig" rid="F13">13A–B, E, G</xref>): carapace strongly sclerotized; cephalic part smooth, distinctly raised, with two rows of wart-like knots behind ocular area; thoracic cuticle irregularly rugose, marginally denticulate; ocular area situated anteriorly, with six eyes in three diads, PME absent, <abbrev xmlns:xlink="http://www.w3.org/1999/xlink" xlink:title="anterior lateral eye" id="ABBRID0EKQBG" xlink:type="simple">ALE</abbrev>&gt;<abbrev xmlns:xlink="http://www.w3.org/1999/xlink" xlink:title="anterior median eye" id="ABBRID0EOQBG" xlink:type="simple">AME</abbrev>=<abbrev xmlns:xlink="http://www.w3.org/1999/xlink" xlink:title="posterior lateral eye" id="ABBRID0ESQBG" xlink:type="simple">PLE</abbrev> in eye size, <abbrev xmlns:xlink="http://www.w3.org/1999/xlink" xlink:title="anterior lateral eye" id="ABBRID0EWQBG" xlink:type="simple">ALE</abbrev> and <abbrev xmlns:xlink="http://www.w3.org/1999/xlink" xlink:title="posterior lateral eye" id="ABBRID0E1QBG" xlink:type="simple">PLE</abbrev> adjacent. Clypeus with wart-like knots, anteromargin rugose, clypeal horn long, distally bifid; chelicerae surface smooth, with a fronto-subbasal, short cheliceral apophysis, cheliceral lamina developed, translucent. Endites basally wide, distally narrow; labium subtriangular. Sternum long same as wide, with finely large ring-like pits, marginally crinkled. Legs with shallow annular grains.</p><p>Opisthosoma (Fig. <xref ref-type="fig" rid="F13">13A–B, G</xref>): dorsal scutum short oval, with sparse small pits, setae inserted in pits, smooth between the pits (Fig. <xref ref-type="fig" rid="F13">13A, E</xref>); ventral scutum modified by ring-like pits, booklung cover smooth; lateral scutum I long, and just over anteromargin of preanal scutum; postgenital scutum present, same wide as preanal scutum; preanal scutum rectangular, with an anterior long fold and two anterolaterally shallow grooves (Fig. <xref ref-type="fig" rid="F13">13B</xref>).</p><p>Palp (Fig. <xref ref-type="fig" rid="F14">14A–B</xref>): femur slightly bent, ventral cuticle granulated, approx. 2.2 times patella in length; tibia slightly swollen, approx. 2/3 times femur in long, with a distal-dorsal trichobothrium; cymbium short as patella; bulb pear-shaped, its surface with filamentous veins (Fig. <xref ref-type="fig" rid="F14">14A</xref>); spermatic duct base wide, and tapering to the apex of bulb after coiled a loop; embolus strongly sclerotized, mesially bent and distally sharp.</p><fig id="F14" position="float" orientation="portrait"><label>Figure 14.</label><caption><p>
                  <italic><tp:taxon-name><tp:taxon-name-part taxon-name-part-type="genus">Brignoliella</tp:taxon-name-part> <tp:taxon-name-part taxon-name-part-type="species">michaeli</tp:taxon-name-part></tp:taxon-name></italic> Lehtinen, 1981, male from Singapore. <bold>A</bold> left palp, retrolateral <bold>B</bold> <italic>ditto</italic>, prolateral. Abbreviations: <abbrev xmlns:xlink="http://www.w3.org/1999/xlink" xlink:title="embolic part of apes of palpal organ" id="ABBRID0EPSBG" xlink:type="simple">ep</abbrev> = embolic part of apes of palpal organ; <abbrev xmlns:xlink="http://www.w3.org/1999/xlink" xlink:title="spermatic duct" id="ABBRID0ETSBG" xlink:type="simple">sd</abbrev> = spermatic duct. Scale bars: 0.10 mm.</p></caption><graphic xmlns:xlink="http://www.w3.org/1999/xlink" xlink:href="zookeys-661-015-g014.jpg" position="float" orientation="portrait" xlink:type="simple" id="oo_126526.jpg"/></fig><p>
              <bold>Female</bold>. Coloration: same as in male, but deeper in opisthosoma.</p><p>Measurements: total length 1.34; carapace 0.66 long, 0.56 wide, 0.56 high; abdomen 0.90 long, 0.72 wide, 0.66 high; clypeus 0.14 high; sternum 0.36 long, 0.38 wide. Length of legs: I 1.55 (0.50, 0.17, 0.35, 0.27, 0.26); II 1.44 (0.46, 0.16, 0.32, 0.26, 0.24); III 1.29 (0.39, 0.15, 0.28, 0.25, 0.22); IV 1.63 (0.51, 0.16, 0.38, 0.32, 0.26).</p><p>Prosoma (Fig. <xref ref-type="fig" rid="F13">13C–D, F, H</xref>) as in male; but lack of clypeal horn and cheliceral apophysis, and clypeus lower than in male. Legs also as in male.</p><p>Opisthosoma (Figs <xref ref-type="fig" rid="F13">13C–D, H</xref>; <xref ref-type="fig" rid="F15">15A–B</xref>): dorsal and ventral scuta as in male; lateral scutum I short, not extending beyond anteromargin of preanal scutum; postgenital scutum straight, wider than preanal scutum and in male, with an anterior fold; preanal scutum sub-rectangular, with two large, inverted, pocket-shaped grooves at anterolateral corners (Fig. <xref ref-type="fig" rid="F15">15A–B, D</xref>).</p><fig id="F15" position="float" orientation="portrait"><label>Figure 15.</label><caption><p>
                  <italic><tp:taxon-name><tp:taxon-name-part taxon-name-part-type="genus">Brignoliella</tp:taxon-name-part> <tp:taxon-name-part taxon-name-part-type="species">michaeli</tp:taxon-name-part></tp:taxon-name></italic> Lehtinen, 1981, female from Singapore. <bold>A</bold> opisthosoma <bold>B</bold> genital area (untreated) <bold>C</bold> cleared vulva (lactic acid-treated) <bold>D</bold> <italic>ditto</italic>. <bold>A–B, D</bold> ventral <bold>C</bold> dorsal. Abbreviations: <abbrev xmlns:xlink="http://www.w3.org/1999/xlink" xlink:title="anal plate" id="ABBRID0EWUBG" xlink:type="simple">A</abbrev> = anal plate; <abbrev xmlns:xlink="http://www.w3.org/1999/xlink" xlink:title="anterolateral groove of preanal plate" id="ABBRID0E1UBG" xlink:type="simple">ALG</abbrev> = anterolateral groove of preanal plate; <abbrev xmlns:xlink="http://www.w3.org/1999/xlink" xlink:title="anterior ventrolateral plate" id="ABBRID0E5UBG" xlink:type="simple">AV</abbrev> = anterior ventrolateral plate; <abbrev xmlns:xlink="http://www.w3.org/1999/xlink" xlink:title="epigynal fold" id="ABBRID0ECVBG" xlink:type="simple">EF</abbrev> = epigynal fold; <abbrev xmlns:xlink="http://www.w3.org/1999/xlink" xlink:title="epigynal pit" id="ABBRID0EGVBG" xlink:type="simple">EP</abbrev> = epigynal pit; <abbrev xmlns:xlink="http://www.w3.org/1999/xlink" xlink:title="median ventrolateral plate" id="ABBRID0EKVBG" xlink:type="simple">MV</abbrev> = median ventrolateral plate; <abbrev xmlns:xlink="http://www.w3.org/1999/xlink" xlink:title="pulmonary plate" id="ABBRID0EOVBG" xlink:type="simple">P</abbrev> = pulmonary plate; <abbrev xmlns:xlink="http://www.w3.org/1999/xlink" xlink:title="preanal plate" id="ABBRID0ESVBG" xlink:type="simple">PA</abbrev> = preanal plate; <abbrev xmlns:xlink="http://www.w3.org/1999/xlink" xlink:title="postgenital plate" id="ABBRID0EWVBG" xlink:type="simple">PG</abbrev> = postgenital plate; <abbrev xmlns:xlink="http://www.w3.org/1999/xlink" xlink:title="seminal receptaculum" id="ABBRID0E1VBG" xlink:type="simple">SR</abbrev> = seminal receptaculum; <abbrev xmlns:xlink="http://www.w3.org/1999/xlink" xlink:title="vulval duct" id="ABBRID0E5VBG" xlink:type="simple">VD</abbrev> = vulval duct; <abbrev xmlns:xlink="http://www.w3.org/1999/xlink" xlink:title="vulval stem" id="ABBRID0ECWBG" xlink:type="simple">VS</abbrev> = vulval stem. Scale bars: 0.10 mm.</p></caption><graphic xmlns:xlink="http://www.w3.org/1999/xlink" xlink:href="zookeys-661-015-g015.jpg" position="float" orientation="portrait" xlink:type="simple" id="oo_126527.jpg"/></fig><p>Genitalia (Fig. <xref ref-type="fig" rid="F15">15C–D</xref>): epigynal fold long; epigynal pit large, and vulval stem short; central process and inner vulval plate absent; lateral horn and vulval duct narrow, translucent, connected to the rugose, saccular seminal receptaculum (Fig. <xref ref-type="fig" rid="F15">15C</xref>).</p></tp:treatment-sec><tp:treatment-sec sec-type="distribution" id="SECID0EVWBG"><title>Distribution.</title><p>Malaysia, Singapore.</p></tp:treatment-sec><tp:treatment-sec><!--Section generated to contain objects referenced in tp:taxon-treatment.--><fig id="F10" position="float" orientation="portrait"><label>Figure 10.</label><caption><p>
                  <italic><tp:taxon-name><tp:taxon-name-part taxon-name-part-type="genus">Brignoliella</tp:taxon-name-part> <tp:taxon-name-part taxon-name-part-type="species">besutensis</tp:taxon-name-part></tp:taxon-name></italic> Lin, Li &amp; Jäger, 2012, male (<bold>A–B, E, G</bold>) and female (<bold>C–D, F, H</bold>) from Singapore. <bold>A–D, G–H</bold> habitus <bold>E–F</bold> prosoma. <bold>A, C</bold> dorsal <bold>B, D</bold> ventral <bold>E–F</bold> anterior <bold>G–H</bold> lateral. Scale bars: 0.10 mm.</p></caption><graphic xmlns:xlink="http://www.w3.org/1999/xlink" xlink:href="zookeys-661-015-g010.jpg" position="float" orientation="portrait" xlink:type="simple" id="oo_126522.jpg"/></fig><fig id="F11" position="float" orientation="portrait"><label>Figure 11.</label><caption><p>
                  <italic><tp:taxon-name><tp:taxon-name-part taxon-name-part-type="genus">Brignoliella</tp:taxon-name-part> <tp:taxon-name-part taxon-name-part-type="species">besutensis</tp:taxon-name-part></tp:taxon-name></italic> Lin, Li &amp; Jäger, 2012, male from Singapore. <bold>A</bold> left palp, retrolateral <bold>B</bold> <italic>ditto</italic>, prolateral. Abbreviations: <abbrev xmlns:xlink="http://www.w3.org/1999/xlink" xlink:title="embolic part of apes of palpal organ" id="ABBRID0EWBBG" xlink:type="simple">ep</abbrev> = embolic part of apes of palpal organ; <abbrev xmlns:xlink="http://www.w3.org/1999/xlink" xlink:title="spermatic duct" id="ABBRID0E1BBG" xlink:type="simple">sd</abbrev> = spermatic duct. Scale bars: 0.10 mm.</p></caption><graphic xmlns:xlink="http://www.w3.org/1999/xlink" xlink:href="zookeys-661-015-g011.jpg" position="float" orientation="portrait" xlink:type="simple" id="oo_126523.jpg"/></fig><fig id="F12" position="float" orientation="portrait"><label>Figure 12.</label><caption><p>
                  <italic><tp:taxon-name><tp:taxon-name-part taxon-name-part-type="genus">Brignoliella</tp:taxon-name-part> <tp:taxon-name-part taxon-name-part-type="species">besutensis</tp:taxon-name-part></tp:taxon-name></italic> Lin, Li &amp; Jäger, 2012, female from Singapore. <bold>A</bold> opisthosoma <bold>B</bold> genital area (untreated) <bold>C</bold> cleared vulva (lactic acid-treated) <bold>D</bold> <italic>ditto</italic>. <bold>A–B, D</bold> ventral <bold>C</bold> dorsal. Abbreviations: <abbrev xmlns:xlink="http://www.w3.org/1999/xlink" xlink:title="anterolateral groove of preanal plate" id="ABBRID0E4DBG" xlink:type="simple">ALG</abbrev> = anterolateral groove of preanal plate; <abbrev xmlns:xlink="http://www.w3.org/1999/xlink" xlink:title="anterior ventrolateral plate" id="ABBRID0EBEBG" xlink:type="simple">AV</abbrev> = anterior ventrolateral plate; <abbrev xmlns:xlink="http://www.w3.org/1999/xlink" xlink:title="epigynal fold" id="ABBRID0EFEBG" xlink:type="simple">EF</abbrev> = epigynal fold; <abbrev xmlns:xlink="http://www.w3.org/1999/xlink" xlink:title="epigynal pit" id="ABBRID0EJEBG" xlink:type="simple">EP</abbrev> = epigynal pit; <abbrev xmlns:xlink="http://www.w3.org/1999/xlink" xlink:title="lateral plate" id="ABBRID0ENEBG" xlink:type="simple">L</abbrev> = lateral plate; <abbrev xmlns:xlink="http://www.w3.org/1999/xlink" xlink:title="pulmonary plate" id="ABBRID0EREBG" xlink:type="simple">P</abbrev> = pulmonary plate; <abbrev xmlns:xlink="http://www.w3.org/1999/xlink" xlink:title="preanal plate" id="ABBRID0EVEBG" xlink:type="simple">PA</abbrev> = preanal plate; <abbrev xmlns:xlink="http://www.w3.org/1999/xlink" xlink:title="postgenital plate" id="ABBRID0EZEBG" xlink:type="simple">PG</abbrev> = postgenital plate; <abbrev xmlns:xlink="http://www.w3.org/1999/xlink" xlink:title="seminal receptaculum" id="ABBRID0E4EBG" xlink:type="simple">SR</abbrev> = seminal receptaculum; <abbrev xmlns:xlink="http://www.w3.org/1999/xlink" xlink:title="vulval duct" id="ABBRID0EBFBG" xlink:type="simple">VD</abbrev> = vulval duct; <abbrev xmlns:xlink="http://www.w3.org/1999/xlink" xlink:title="vulval stem" id="ABBRID0EFFBG" xlink:type="simple">VS</abbrev> = vulval stem. Scale bars: 0.10 mm.</p></caption><graphic xmlns:xlink="http://www.w3.org/1999/xlink" xlink:href="zookeys-661-015-g012.jpg" position="float" orientation="portrait" xlink:type="simple" id="oo_126524.jpg"/></fig></tp:treatment-sec></tp:taxon-treatment>
