# Supplementary material for: Taxonomic notes on the armored spiders of the families Pacullidae and Tetrablemmidae (Arachnida, Araneae) from Singapore
Source: Zookeys. 2017 Mar 14;(661):15–60. doi: 10.3897/zookeys.661.10677 (PMC5539366; doi:10.3897/zookeys.661.10677)
Supplement: XML Treatment for Singaporemma lenachanae [file zookeys.661.10677-treatment10.xml]

<!DOCTYPE tp:taxon-treatment
  PUBLIC "-//TaxonX//DTD Taxonomic Treatment Publishing DTD v0 20100105//EN" "tax-treatment-NSO.dtd">
<tp:taxon-treatment xmlns:tp="http://www.plazi.org/taxpub"><tp:treatment-meta><kwd-group><label>Taxon classification</label><kwd><named-content xmlns:xlink="http://www.w3.org/1999/xlink" content-type="kingdom">Animalia</named-content></kwd><kwd><named-content xmlns:xlink="http://www.w3.org/1999/xlink" content-type="order">Araneae</named-content></kwd><kwd><named-content xmlns:xlink="http://www.w3.org/1999/xlink" content-type="family">Tetrablemmidae</named-content></kwd></kwd-group><mixed-citation publication-type="journal"><person-group><name><surname>Lin</surname><given-names>Yucheng</given-names></name><name><surname>Koh</surname><given-names>Joseph K. H.</given-names></name><name><surname>Koponen</surname><given-names>Seppo</given-names></name><name><surname>Li</surname><given-names>Shuqiang</given-names></name></person-group><article-title>Taxonomic notes on the armored spiders of the families <tp:taxon-name><tp:taxon-name-part taxon-name-part-type="family">Pacullidae</tp:taxon-name-part></tp:taxon-name> and <tp:taxon-name><tp:taxon-name-part taxon-name-part-type="family">Tetrablemmidae</tp:taxon-name-part></tp:taxon-name> (<tp:taxon-name><tp:taxon-name-part taxon-name-part-type="class">Arachnida</tp:taxon-name-part></tp:taxon-name>, <tp:taxon-name><tp:taxon-name-part taxon-name-part-type="order">Araneae</tp:taxon-name-part></tp:taxon-name>) from Singapore</article-title><source>Zookeys</source><day>14</day><month>3</month><year>2017</year><volume>2017</volume><issue>661</issue><fpage>15</fpage><lpage>60</lpage><pub-id pub-id-type="doi">10.3897/zookeys.661.10677</pub-id></mixed-citation></tp:treatment-meta><tp:nomenclature><tp:taxon-name>
              <tp:taxon-name-part taxon-name-part-type="genus">Singaporemma</tp:taxon-name-part>
              <tp:taxon-name-part taxon-name-part-type="species">lenachanae</tp:taxon-name-part>
              <object-id xmlns:xlink="http://www.w3.org/1999/xlink" content-type="zoobank" xlink:type="simple">http://zoobank.org/0A6AB9AF-31B6-4153-A353-5AA16C45E72D</object-id>
            </tp:taxon-name><tp:taxon-authority>Lin &amp; Li</tp:taxon-authority><tp:taxon-status xmlns:xlink="http://www.w3.org/1999/xlink" xlink:type="simple">sp. n.</tp:taxon-status><xref ref-type="fig" rid="F16">Figs 16</xref><xref ref-type="fig" rid="F17">, 17</xref><xref ref-type="fig" rid="F18">, 18</xref><xref ref-type="fig" rid="F19">, 19B–I</xref><xref ref-type="fig" rid="F20">, 20</xref><!--PageBreak--><!--PageBreak--><!--PageBreak--><!--PageBreak--></tp:nomenclature><tp:treatment-sec sec-type="material" id="SECID0EQ1BG"><title>Material.</title><p>
              <bold>Holotype</bold> ♂ (<named-content xmlns:xlink="http://www.w3.org/1999/xlink" content-type="dwc:institutional_code" xlink:type="simple">LKCNHM</named-content>), SINGAPORE: Bukit Timah Nature Reserve, Seraya Loop, altitude 118 m, <named-content xmlns:xlink="http://www.w3.org/1999/xlink" content-type="dwc:verbatimCoordinates" xlink:type="simple"><named-content content-type="geo-json" specific-use="{&#34;type&#34;:&#34;Point&#34;,&#34;coordinates&#34;:[103.773694,1.357056]}" id="NCID0EA2BG" xlink:type="simple">1°21'25.4"N, 103°46'25.3"E</named-content></named-content>, 17 August 2015, S. Li and Y. Tong leg. <bold>Paratypes</bold> 4♂ and 2♀ (<named-content xmlns:xlink="http://www.w3.org/1999/xlink" content-type="dwc:institutional_code" xlink:type="simple">LKCNHM</named-content>), same data as holotype.</p></tp:treatment-sec><tp:treatment-sec sec-type="material" id="SECID0EM2BG"><title>Other material examined.</title><p>3♂ and 2♀ (<named-content xmlns:xlink="http://www.w3.org/1999/xlink" content-type="dwc:institutional_code" xlink:type="simple">NHMSU</named-content>), SINGAPORE: Bukit Timah Nature Reserve, Seraya Loop, altitude 118 m, <named-content xmlns:xlink="http://www.w3.org/1999/xlink" content-type="dwc:verbatimCoordinates" xlink:type="simple"><named-content content-type="geo-json" specific-use="{&#34;type&#34;:&#34;Point&#34;,&#34;coordinates&#34;:[103.773694,1.357056]}" id="NCID0E12BG" xlink:type="simple">N1°21'25.4", E103°46'25.3"</named-content></named-content>, 17 August 2015, S. Li and Y. Tong leg.</p></tp:treatment-sec><tp:treatment-sec sec-type="Other species studied for comparison" id="SECID0E62BG"><title>Other species studied for comparison.</title><p>
              <italic><tp:taxon-name><tp:taxon-name-part taxon-name-part-type="genus">Singaporemma</tp:taxon-name-part> <tp:taxon-name-part taxon-name-part-type="species">halongense</tp:taxon-name-part></tp:taxon-name></italic> Lehtinen, 1981 (Figs <xref ref-type="fig" rid="F19">19A</xref>, <xref ref-type="fig" rid="F21">21A–D</xref>; Lehtinen, 1981: 31, figs 43, 49, 54, 58, 62). Paratype 1♂ (<named-content xmlns:xlink="http://www.w3.org/1999/xlink" content-type="dwc:institutional_code" xlink:type="simple">ZMUT</named-content>), VIETNAM: Quang Ninh, Ha Long, in litter of brook valley, altitude 30 m, 11 October 1978, P.T. Lehtinen leg.</p><fig id="F16" position="float" orientation="portrait"><label>Figure 16.</label><caption><p>
                  <italic><tp:taxon-name><tp:taxon-name-part taxon-name-part-type="genus">Singaporemma</tp:taxon-name-part> <tp:taxon-name-part taxon-name-part-type="species">lenachanae</tp:taxon-name-part></tp:taxon-name></italic> sp. n., male holotype (<bold>A–B, E, G</bold>) and female paratype (<bold>C–D, F, H</bold>). <bold>A–D, G–H</bold> habitus <bold>E–F</bold> prosoma. <bold>A, C</bold> dorsal <bold>B, D</bold> ventral <bold>E–F</bold> anterior <bold>G–H</bold> lateral. Scale bars: 0.10 mm.</p></caption><graphic xmlns:xlink="http://www.w3.org/1999/xlink" xlink:href="zookeys-661-015-g016.jpg" position="float" orientation="portrait" xlink:type="simple" id="oo_126528.jpg"/></fig><!--PageBreak--></tp:treatment-sec><tp:treatment-sec sec-type="etymology" id="SECID0EG5BG"><title>Etymology.</title><p>Patronymic in honour of Dr Lena Chan from the National Biodiversity Centre, Singapore in recognition of her support of this study; noun (name) in genitive case.</p></tp:treatment-sec><tp:treatment-sec sec-type="diagnosis" id="SECID0EL5BG"><title>Diagnosis.</title><p>This new species can be distinguished from all other congeners with the exception of <italic><tp:taxon-name><tp:taxon-name-part taxon-name-part-type="genus">Singaporemma</tp:taxon-name-part> <tp:taxon-name-part taxon-name-part-type="species">banxiaoensis</tp:taxon-name-part></tp:taxon-name></italic> Lin &amp; Li, 2014, <italic><tp:taxon-name><tp:taxon-name-part taxon-name-part-type="genus">Singaporemma</tp:taxon-name-part> <tp:taxon-name-part taxon-name-part-type="species">halongense</tp:taxon-name-part></tp:taxon-name></italic> and <italic><tp:taxon-name><tp:taxon-name-part taxon-name-part-type="genus">Singaporemma</tp:taxon-name-part> <tp:taxon-name-part taxon-name-part-type="species">singulare</tp:taxon-name-part></tp:taxon-name></italic> by the slender, straight embolus without any furcated end (Fig. <xref ref-type="fig" rid="F17">17B–E</xref>), the lack of central process, and the “T”-shaped inner vulval plate (Fig. <xref ref-type="fig" rid="F20">20C</xref>). It differs from <italic><tp:taxon-name><tp:taxon-name-part taxon-name-part-type="genus">Singaporemma</tp:taxon-name-part> <tp:taxon-name-part taxon-name-part-type="species">banxiaoensis</tp:taxon-name-part></tp:taxon-name></italic> (see Lin and Li, 2014: 42, fig. 5A–D) by the lower initial position of embolus (Fig. <xref ref-type="fig" rid="F17">17A</xref> vs. fig. 5A), the wider embolic end (Fig. <xref ref-type="fig" rid="F17">17D</xref>, <xref ref-type="fig" rid="F19">19B–C</xref> vs. Fig. <xref ref-type="fig" rid="F5">5D</xref>), the wider, shorter preanal scutum (Fig. <xref ref-type="fig" rid="F20">20B</xref> vs. Fig. <xref ref-type="fig" rid="F6">6B</xref>), the narrower lateral horns, and the “T”-shaped inner vulval plate (Fig. <xref ref-type="fig" rid="F20">20C</xref> vs. Fig. <xref ref-type="fig" rid="F6">6C</xref>). Differs from <italic><tp:taxon-name><tp:taxon-name-part taxon-name-part-type="genus">Singaporemma</tp:taxon-name-part> <tp:taxon-name-part taxon-name-part-type="species">halongense</tp:taxon-name-part></tp:taxon-name></italic> (see Figs <xref ref-type="fig" rid="F19">19A</xref>, <xref ref-type="fig" rid="F21">21A–D</xref>, and Lehtinen, 1981: 31, fig. 58) by the sharper, narrower embolic end (Fig. <xref ref-type="fig" rid="F19">19B–I</xref> vs. Fig. <xref ref-type="fig" rid="F19">19A</xref>), the wider preanal scutum and the “T”-shaped inner vulval plate (Fig. <xref ref-type="fig" rid="F20">20B–C</xref> vs. fig. 58). From <italic><tp:taxon-name><tp:taxon-name-part taxon-name-part-type="genus">Singaporemma</tp:taxon-name-part> <tp:taxon-name-part taxon-name-part-type="species">singulare</tp:taxon-name-part></tp:taxon-name></italic> (see Figs <xref ref-type="fig" rid="F23">23A–E</xref>, <xref ref-type="fig" rid="F25">25A–E</xref>) by the shorter ovate bulb (Fig. <xref ref-type="fig" rid="F18">18A–F</xref> vs. Fig. <xref ref-type="fig" rid="F23">23A–C</xref>, <xref ref-type="fig" rid="F25">25D–E</xref>), the bent embolic end (Fig. <xref ref-type="fig" rid="F17">17D</xref>, <xref ref-type="fig" rid="F19">19B–I</xref> vs. Fig. <xref ref-type="fig" rid="F23">23D</xref>, <xref ref-type="fig" rid="F25">25C</xref>), the more swollen palpal tibia (Fig. <xref ref-type="fig" rid="F18">18A–F</xref> vs. Fig. <xref ref-type="fig" rid="F23">23A–B</xref>, <xref ref-type="fig" rid="F25">25D–E</xref>), the narrower postgenital scutum and preanal scutum (Fig. <xref ref-type="fig" rid="F20">20B</xref> vs. Fig. <xref ref-type="fig" rid="F23">23H</xref>, <xref ref-type="fig" rid="F26">26B</xref>), and the larger inner vulval plate (Fig. <xref ref-type="fig" rid="F20">20C</xref> vs. Fig. <xref ref-type="fig" rid="F26">26C</xref>).</p><fig id="F17" position="float" orientation="portrait"><label>Figure 17.</label><caption><p>
                  <italic><tp:taxon-name><tp:taxon-name-part taxon-name-part-type="genus">Singaporemma</tp:taxon-name-part> <tp:taxon-name-part taxon-name-part-type="species">lenachanae</tp:taxon-name-part></tp:taxon-name></italic> sp. n., male holotype. <bold>A</bold> palpal bulb, ventral <bold>B</bold> left palp, anterior <bold>C</bold> <italic>ditto</italic>, prolateral <bold>D</bold> embolic end, prolateral <bold>E</bold> left palp, retrolateral. Abbreviation: <abbrev xmlns:xlink="http://www.w3.org/1999/xlink" xlink:title="embolic part of apes of palpal organ" id="ABBRID0ETFAI" xlink:type="simple">ep</abbrev> = embolic part of apes of palpal organ. Scale bars: 0.10 mm.</p></caption><graphic xmlns:xlink="http://www.w3.org/1999/xlink" xlink:href="zookeys-661-015-g017.jpg" position="float" orientation="portrait" xlink:type="simple" id="oo_126530.jpg"/></fig></tp:treatment-sec><tp:treatment-sec sec-type="description" id="SECID0E3FAI"><title>Description.</title><p>
              <bold>Male</bold> (holotype). Coloration: body reddish-brown; legs yellowish-brown.</p><p>Measurements: total length 0.86; carapace 0.42 long, 0.38 wide, 0.40 high; abdomen 0.58 long, 0.49 wide, 0.39 high; clypeus 0.17 high; sternum 0.24 long, 0.27 wide. Length of legs: I 0.95 (0.31, 0.11, 0.22, 0.15, 0.16); II 0.87 (0.27, 0.10, 0.20, 0.15, 0.15); III 0.77 (0.24, 0.10, 0.16, 0.14, 0.13); IV 0.99 (0.33, 0.11, 0.23, 0.17, 0.15).</p><p>Prosoma (Fig. <xref ref-type="fig" rid="F16">16A–B, E, G</xref>): carapace finely reticulated; eyes white, <abbrev xmlns:xlink="http://www.w3.org/1999/xlink" xlink:title="anterior median eye" id="ABBRID0ELGAI" xlink:type="simple">AME</abbrev>=<abbrev xmlns:xlink="http://www.w3.org/1999/xlink" xlink:title="anterior lateral eye" id="ABBRID0EPGAI" xlink:type="simple">ALE</abbrev>&gt;<abbrev xmlns:xlink="http://www.w3.org/1999/xlink" xlink:title="posterior lateral eye" id="ABBRID0ETGAI" xlink:type="simple">PLE</abbrev> in size, ARE procured; clypeus high, sloping forward, marginally rounded (Fig. <xref ref-type="fig" rid="F16">16C</xref>, <xref ref-type="fig" rid="F16">16G</xref>); cephalic part raised, quadrate (Fig. <xref ref-type="fig" rid="F16">16A</xref>); thoracic part smooth in radial grooves; Chelicerae without any horn or process, cheliceral lamina developed; endites basally wide, distally narrow; labium triangular, distally blunt; sternum finely reticulated, scutellate, posterior corner blunt, margin rugose, with sparse setae. Legs cuticle striated.</p><fig id="F18" position="float" orientation="portrait"><label>Figure 18.</label><caption><p>
                  <italic><tp:taxon-name><tp:taxon-name-part taxon-name-part-type="genus">Singaporemma</tp:taxon-name-part> <tp:taxon-name-part taxon-name-part-type="species">lenachanae</tp:taxon-name-part></tp:taxon-name></italic> sp. n., male paratypes. <bold>A–F</bold> left palps, prolateral. Scale bars: 0.10 mm.</p></caption><graphic xmlns:xlink="http://www.w3.org/1999/xlink" xlink:href="zookeys-661-015-g018.jpg" position="float" orientation="portrait" xlink:type="simple" id="oo_126531.jpg"/></fig><p>Opisthosoma (Fig. <xref ref-type="fig" rid="F16">16A–B, G</xref>): covered with serrated setae; dorsal scutum oval, but anteriorly truncated, finely reticulated; ventral scutum reticulated; lateral scutum long, and exceeding beyond the posterior margin of preanal scutum; perigenital scutum present; postgenital scutum straight, narrow, same wide as preanal scutum; preanal scutum shallow rectangular.</p><p>Palp (Figs <xref ref-type="fig" rid="F17">17A–E</xref>, <xref ref-type="fig" rid="F18">18A–F</xref>, <xref ref-type="fig" rid="F19">19B–I</xref>): femoral cuticle sculptured and granulated, approximately 2.5 times patella in length; patella short, and small; tibia remarkably swollen, about 2.3 times femur in width (Fig. <xref ref-type="fig" rid="F17">17B–C, E</xref>); cymbium relatively small, bearing long setae; bulb egg-shaped, its surface with irregular lines (Fig. <xref ref-type="fig" rid="F17">17A–B</xref>); embolus long, straight, starting at the subapical 1/3 position of bulb prolaterally (Fig. <xref ref-type="fig" rid="F17">17B–C</xref>, <xref ref-type="fig" rid="F18">18A–F</xref>), embolic end slightly bent, sharp and flexible (Figs <xref ref-type="fig" rid="F17">17D</xref>, <xref ref-type="fig" rid="F19">19B–I</xref>).</p><p>
              <bold>Female</bold> (one of paratypes). Coloration: same as in male.</p><!--PageBreak--><!--PageBreak--><!--PageBreak--><!--PageBreak--><!--PageBreak--><!--PageBreak--><p>Measurements: total length 0.96; carapace 0.44 long, 0.38 wide, 0.41 high; abdomen 0.64 long, 0.52 wide, 0.40 high; clypeus 0.15 high; sternum 0.26 long, 0.27 wide. Length of legs: I 0.91 (0.28, 0.12, 0.20, 0.15, 0.16); II 0.83 (0.26, 0.11, 0.18, 0.14, 0.14); III 0.76 (0.24, 0.10, 0.16, 0.13, 0.13); IV 0.98 (0.32, 0.11, 0.22, 0.17, 0.16).</p><p>Prosoma (Fig. <xref ref-type="fig" rid="F16">16C–D, F, H</xref>) as in male, but clypeus slightly lower than in male. Palps distinctly reduced. Legs also as in male.</p><p>Opisthosoma (Figs <xref ref-type="fig" rid="F16">16C–D, H</xref>; <xref ref-type="fig" rid="F20">20A</xref>): dorsal and ventral scuta as in male; lateral scutum I long, extending beyond posterior margin of preanal scutum; perigenital scuta small, oval; postgenital scutum slightly curved, wider than preanal scutum; preanal scutum sculptured, shallow rectangular, with sparse serrated setae.</p><fig id="F19" position="float" orientation="portrait"><label>Figure 19.</label><caption><p>
                  <italic><tp:taxon-name><tp:taxon-name-part taxon-name-part-type="genus">Singaporemma</tp:taxon-name-part> <tp:taxon-name-part taxon-name-part-type="species">halongense</tp:taxon-name-part></tp:taxon-name></italic> Lehtinen, 1981, male paratype (<bold>A</bold>), and <italic><tp:taxon-name><tp:taxon-name-part taxon-name-part-type="genus">Singaporemma</tp:taxon-name-part> <tp:taxon-name-part taxon-name-part-type="species">lenachanae</tp:taxon-name-part></tp:taxon-name></italic> sp. n., male paratypes (<bold>B–I</bold>). <bold>A</bold> embolic end, prolateral <bold>B–I</bold> <italic>ditto</italic>, prolateral. Abbreviations: <abbrev xmlns:xlink="http://www.w3.org/1999/xlink" xlink:title="embolic part of apes of palpal organ" id="ABBRID0EMLAI" xlink:type="simple">ep</abbrev> = embolic part of apes of palpal organ. Scale bars: 0.10 mm.</p></caption><graphic xmlns:xlink="http://www.w3.org/1999/xlink" xlink:href="zookeys-661-015-g019.jpg" position="float" orientation="portrait" xlink:type="simple" id="oo_126532.jpg"/></fig><p>Genitalia (Fig. <xref ref-type="fig" rid="F20">20B–D</xref>): epigynal pit distinct, oval (Fig. <xref ref-type="fig" rid="F20">20B, D</xref>); vulval posterior margin weakly sclerotized (Fig. <xref ref-type="fig" rid="F20">20C</xref>); vulval stem triangular; central process absent; inner vulval plate “T”-shaped (Fig. <xref ref-type="fig" rid="F20">20C</xref>); lateral horn narrow, and weakly sclerotized; vulval ducts relatively wide, membranous and translucent, connected to the rugose, large, saccular seminal receptaculum (Fig. <xref ref-type="fig" rid="F20">20C</xref>).</p><fig id="F20" position="float" orientation="portrait"><label>Figure 20.</label><caption><p>
                  <italic><tp:taxon-name><tp:taxon-name-part taxon-name-part-type="genus">Singaporemma</tp:taxon-name-part> <tp:taxon-name-part taxon-name-part-type="species">lenachanae</tp:taxon-name-part></tp:taxon-name></italic> sp. n., female paratype. <bold>A</bold> opisthosoma <bold>B</bold> genital area (untreated) <bold>C</bold> cleared vulva (lactic acid-treated) <bold>D</bold> <italic>ditto</italic>. <bold>A–B, D</bold> ventral <bold>C</bold> dorsal. Abbreviations: <abbrev xmlns:xlink="http://www.w3.org/1999/xlink" xlink:title="anal plate" id="ABBRID0EMNAI" xlink:type="simple">A</abbrev> = anal plate; <abbrev xmlns:xlink="http://www.w3.org/1999/xlink" xlink:title="anterior ventrolateral plate" id="ABBRID0EQNAI" xlink:type="simple">AV</abbrev> = anterior ventrolateral plate; <abbrev xmlns:xlink="http://www.w3.org/1999/xlink" xlink:title="epigynal pit" id="ABBRID0EUNAI" xlink:type="simple">EP</abbrev> = epigynal pit; <abbrev xmlns:xlink="http://www.w3.org/1999/xlink" xlink:title="inner vulval plate" id="ABBRID0EYNAI" xlink:type="simple">IVP</abbrev> = inner vulval plate; <abbrev xmlns:xlink="http://www.w3.org/1999/xlink" xlink:title="lateral plate" id="ABBRID0E3NAI" xlink:type="simple">L</abbrev> = lateral plate; <abbrev xmlns:xlink="http://www.w3.org/1999/xlink" xlink:title="lateral horn" id="ABBRID0EAOAI" xlink:type="simple">LH</abbrev> = lateral horn; <abbrev xmlns:xlink="http://www.w3.org/1999/xlink" xlink:title="median ventrolateral plate" id="ABBRID0EEOAI" xlink:type="simple">MV</abbrev> = median ventrolateral plate; <abbrev xmlns:xlink="http://www.w3.org/1999/xlink" xlink:title="preanal plate" id="ABBRID0EIOAI" xlink:type="simple">PA</abbrev> = preanal plate; <abbrev xmlns:xlink="http://www.w3.org/1999/xlink" xlink:title="postgenital plate" id="ABBRID0EMOAI" xlink:type="simple">PG</abbrev> = postgenital plate; <abbrev xmlns:xlink="http://www.w3.org/1999/xlink" xlink:title="seminal receptaculum" id="ABBRID0EQOAI" xlink:type="simple">SR</abbrev> = seminal receptaculum; <abbrev xmlns:xlink="http://www.w3.org/1999/xlink" xlink:title="vulval duct" id="ABBRID0EUOAI" xlink:type="simple">VD</abbrev> = vulval duct; <abbrev xmlns:xlink="http://www.w3.org/1999/xlink" xlink:title="vulval stem" id="ABBRID0EYOAI" xlink:type="simple">VS</abbrev> = vulval stem. Scale bars: 0.10 mm.</p></caption><graphic xmlns:xlink="http://www.w3.org/1999/xlink" xlink:href="zookeys-661-015-g020.jpg" position="float" orientation="portrait" xlink:type="simple" id="oo_126533.jpg"/></fig><fig id="F21" position="float" orientation="portrait"><label>Figure 21.</label><caption><p>
                  <italic><tp:taxon-name><tp:taxon-name-part taxon-name-part-type="genus">Singaporemma</tp:taxon-name-part> <tp:taxon-name-part taxon-name-part-type="species">halongense</tp:taxon-name-part></tp:taxon-name></italic> Lehtinen, 1981, male paratype. <bold>A</bold> prosoma, dorsal <bold>B</bold> <italic>ditto</italic>, ventral <bold>C</bold> left palp, prolateral <bold>D</bold> <italic>ditto</italic>, retrolateral. Abbreviations: <abbrev xmlns:xlink="http://www.w3.org/1999/xlink" xlink:title="embolic part of apes of palpal organ" id="ABBRID0EAQAI" xlink:type="simple">ep</abbrev> = embolic part of apes of palpal organ; <abbrev xmlns:xlink="http://www.w3.org/1999/xlink" xlink:title="spermatic duct" id="ABBRID0EEQAI" xlink:type="simple">sd</abbrev> = spermatic duct. Scale bars: 0.10 mm.</p></caption><graphic xmlns:xlink="http://www.w3.org/1999/xlink" xlink:href="zookeys-661-015-g021.jpg" position="float" orientation="portrait" xlink:type="simple" id="oo_126534.jpg"/></fig></tp:treatment-sec><tp:treatment-sec sec-type="distribution" id="SECID0ENQAI"><title>Distribution.</title><p>Singapore.</p></tp:treatment-sec><tp:treatment-sec><!--Section generated to contain objects referenced in tp:taxon-treatment.--><fig id="F5" position="float" orientation="portrait"><label>Figure 5.</label><caption><p>
                  <italic><tp:taxon-name><tp:taxon-name-part taxon-name-part-type="genus">Paculla</tp:taxon-name-part> <tp:taxon-name-part taxon-name-part-type="species">globosa</tp:taxon-name-part></tp:taxon-name></italic> sp. n., male holotype. <bold>A, C–D</bold> left palp <bold>B</bold> palpal bulb. <bold>A</bold> anterior <bold>B</bold> ventral <bold>C</bold> prolateral <bold>D</bold> retrolateral. Abbreviations: <abbrev xmlns:xlink="http://www.w3.org/1999/xlink" xlink:title="embolic part of apes of palpal organ" id="ABBRID0ESBAG" xlink:type="simple">ep</abbrev> = embolic part of apes of palpal organ. Scale bars: 0.20 mm.</p></caption><graphic xmlns:xlink="http://www.w3.org/1999/xlink" xlink:href="zookeys-661-015-g005.jpg" position="float" orientation="portrait" xlink:type="simple" id="oo_126516.jpg"/></fig><fig id="F6" position="float" orientation="portrait"><label>Figure 6.</label><caption><p>
                  <italic><tp:taxon-name><tp:taxon-name-part taxon-name-part-type="genus">Paculla</tp:taxon-name-part> <tp:taxon-name-part taxon-name-part-type="species">globosa</tp:taxon-name-part></tp:taxon-name></italic> sp. n., female paratype. <bold>A</bold> genital area (lactic acid-treated), ventral <bold>B</bold> <italic>ditto</italic>, dorsal. Abbreviations: <abbrev xmlns:xlink="http://www.w3.org/1999/xlink" xlink:title="atrium" id="ABBRID0EZDAG" xlink:type="simple">AT</abbrev> = atrium; <abbrev xmlns:xlink="http://www.w3.org/1999/xlink" xlink:title="anterior ventrolateral plate" id="ABBRID0E4DAG" xlink:type="simple">AV</abbrev> = anterior ventrolateral plate; <abbrev xmlns:xlink="http://www.w3.org/1999/xlink" xlink:title="median ventrolateral plate" id="ABBRID0EBEAG" xlink:type="simple">MV</abbrev> = median ventrolateral plate; <abbrev xmlns:xlink="http://www.w3.org/1999/xlink" xlink:title="bridge fragments of median ventrolateral plate" id="ABBRID0EFEAG" xlink:type="simple">MVB</abbrev> = bridge fragments of <abbrev xmlns:xlink="http://www.w3.org/1999/xlink" xlink:title="median ventrolateral plate" id="ABBRID0EJEAG" xlink:type="simple">MV</abbrev>; <abbrev xmlns:xlink="http://www.w3.org/1999/xlink" xlink:title="pulmonary plate" id="ABBRID0ENEAG" xlink:type="simple">P</abbrev> = pulmonary plate; <abbrev xmlns:xlink="http://www.w3.org/1999/xlink" xlink:title="preanal plate" id="ABBRID0EREAG" xlink:type="simple">PA</abbrev> = preanal plate; <abbrev xmlns:xlink="http://www.w3.org/1999/xlink" xlink:title="postgenital plate" id="ABBRID0EVEAG" xlink:type="simple">PG</abbrev> = postgenital plate; <abbrev xmlns:xlink="http://www.w3.org/1999/xlink" xlink:title="posterior ventrolateral plate" id="ABBRID0EZEAG" xlink:type="simple">PV</abbrev> = posterior ventrolateral plate. Scale bars: 0.50 mm.</p></caption><graphic xmlns:xlink="http://www.w3.org/1999/xlink" xlink:href="zookeys-661-015-g006.jpg" position="float" orientation="portrait" xlink:type="simple" id="oo_126518.jpg"/></fig><fig id="F23" position="float" orientation="portrait"><label>Figure 23.</label><caption><p>
                  <italic><tp:taxon-name><tp:taxon-name-part taxon-name-part-type="genus">Singaporemma</tp:taxon-name-part> <tp:taxon-name-part taxon-name-part-type="species">singulare</tp:taxon-name-part></tp:taxon-name></italic> Shear, 1978, male holotype (<bold>A–E)</bold> and female paratype <bold>(G–H</bold>), and <italic><tp:taxon-name><tp:taxon-name-part taxon-name-part-type="genus">Singaporemma</tp:taxon-name-part> <tp:taxon-name-part taxon-name-part-type="species">adjacens</tp:taxon-name-part></tp:taxon-name></italic> Lehtinen, 1981, male holotype (<bold>F</bold>). <bold>A–C, E–F</bold> left palp <bold>D</bold> embolic end <bold>G</bold> opisthosoma <bold>H</bold> Genital area (untreated). <bold>A, D</bold> prolateral <bold>B, F</bold> retrolateral <bold>C</bold> anterior <bold>E, G–H</bold> ventral. Abbreviations: <abbrev xmlns:xlink="http://www.w3.org/1999/xlink" xlink:title="anal plate" id="ABBRID0E3XAI" xlink:type="simple">A</abbrev> = anal plate; <abbrev xmlns:xlink="http://www.w3.org/1999/xlink" xlink:title="embolic part of apes of palpal organ" id="ABBRID0EAYAI" xlink:type="simple">ep</abbrev> = embolic part of apes of palpal organ; <abbrev xmlns:xlink="http://www.w3.org/1999/xlink" xlink:title="lateral plate" id="ABBRID0EEYAI" xlink:type="simple">L</abbrev> = lateral plate; <abbrev xmlns:xlink="http://www.w3.org/1999/xlink" xlink:title="median ventrolateral plate" id="ABBRID0EIYAI" xlink:type="simple">MV</abbrev> = median ventrolateral plate; <abbrev xmlns:xlink="http://www.w3.org/1999/xlink" xlink:title="pulmonary plate" id="ABBRID0EMYAI" xlink:type="simple">P</abbrev> = pulmonary plate; <abbrev xmlns:xlink="http://www.w3.org/1999/xlink" xlink:title="preanal plate" id="ABBRID0EQYAI" xlink:type="simple">PA</abbrev> = preanal plate; <abbrev xmlns:xlink="http://www.w3.org/1999/xlink" xlink:title="postgenital plate" id="ABBRID0EUYAI" xlink:type="simple">PG</abbrev> = postgenital plate. Scale bars: 0.10 mm, <bold>D</bold> 0.05 mm .</p></caption><graphic xmlns:xlink="http://www.w3.org/1999/xlink" xlink:href="zookeys-661-015-g023.jpg" position="float" orientation="portrait" xlink:type="simple" id="oo_126536.jpg"/></fig><fig id="F25" position="float" orientation="portrait"><label>Figure 25.</label><caption><p>
                  <italic><tp:taxon-name><tp:taxon-name-part taxon-name-part-type="genus">Singaporemma</tp:taxon-name-part> <tp:taxon-name-part taxon-name-part-type="species">singulare</tp:taxon-name-part></tp:taxon-name></italic> Shear, 1978, male specimen from Singapore. <bold>A</bold> palpal bulb, ventral <bold>B</bold> left palp, anterior <bold>C</bold> embolic end, prolateral <bold>D</bold> left palp, prolateral <bold>E</bold> <italic>ditto</italic>, retrolateral. Abbreviations: <abbrev xmlns:xlink="http://www.w3.org/1999/xlink" xlink:title="embolic part of apes of palpal organ" id="ABBRID0ECBBI" xlink:type="simple">ep</abbrev> = embolic part of apes of palpal organ. Scale bars: 0.10 mm.</p></caption><graphic xmlns:xlink="http://www.w3.org/1999/xlink" xlink:href="zookeys-661-015-g025.jpg" position="float" orientation="portrait" xlink:type="simple" id="oo_126538.jpg"/></fig><fig id="F26" position="float" orientation="portrait"><label>Figure 26.</label><caption><p>
                  <italic><tp:taxon-name><tp:taxon-name-part taxon-name-part-type="genus">Singaporemma</tp:taxon-name-part> <tp:taxon-name-part taxon-name-part-type="species">singulare</tp:taxon-name-part></tp:taxon-name></italic> Shear, 1978 , female specimen from Singapore. <bold>A</bold> opisthosoma <bold>B</bold> genital area (untreated) <bold>C</bold> cleared vulva (lactic acid-treated) <bold>D</bold> <italic>ditto</italic>. <bold>A–B, D</bold> ventral <bold>C</bold> dorsal. Abbreviations: <abbrev xmlns:xlink="http://www.w3.org/1999/xlink" xlink:title="anal plate" id="ABBRID0ELDBI" xlink:type="simple">A</abbrev> = anal plate; <abbrev xmlns:xlink="http://www.w3.org/1999/xlink" xlink:title="anterior ventrolateral plate" id="ABBRID0EPDBI" xlink:type="simple">AV</abbrev> = anterior ventrolateral plate; <abbrev xmlns:xlink="http://www.w3.org/1999/xlink" xlink:title="epigynal pit" id="ABBRID0ETDBI" xlink:type="simple">EP</abbrev> = epigynal pit; <abbrev xmlns:xlink="http://www.w3.org/1999/xlink" xlink:title="inner vulval plate" id="ABBRID0EXDBI" xlink:type="simple">IVP</abbrev> = inner vulval plate; <abbrev xmlns:xlink="http://www.w3.org/1999/xlink" xlink:title="lateral plate" id="ABBRID0E2DBI" xlink:type="simple">L</abbrev> = lateral plate; <abbrev xmlns:xlink="http://www.w3.org/1999/xlink" xlink:title="lateral horn" id="ABBRID0E6DBI" xlink:type="simple">LH</abbrev> = lateral horn; <abbrev xmlns:xlink="http://www.w3.org/1999/xlink" xlink:title="median ventrolateral plate" id="ABBRID0EDEBI" xlink:type="simple">MV</abbrev> = median ventrolateral plate; <abbrev xmlns:xlink="http://www.w3.org/1999/xlink" xlink:title="pulmonary plate" id="ABBRID0EHEBI" xlink:type="simple">P</abbrev> = pulmonary plate; <abbrev xmlns:xlink="http://www.w3.org/1999/xlink" xlink:title="preanal plate" id="ABBRID0ELEBI" xlink:type="simple">PA</abbrev> = preanal plate; <abbrev xmlns:xlink="http://www.w3.org/1999/xlink" xlink:title="postgenital plate" id="ABBRID0EPEBI" xlink:type="simple">PG</abbrev> = postgenital plate; <abbrev xmlns:xlink="http://www.w3.org/1999/xlink" xlink:title="seminal receptaculum" id="ABBRID0ETEBI" xlink:type="simple">SR</abbrev> = seminal receptaculum; <abbrev xmlns:xlink="http://www.w3.org/1999/xlink" xlink:title="vulval duct" id="ABBRID0EXEBI" xlink:type="simple">VD</abbrev> = vulval duct; <abbrev xmlns:xlink="http://www.w3.org/1999/xlink" xlink:title="vulval stem" id="ABBRID0E2EBI" xlink:type="simple">VS</abbrev> = vulval stem. Scale bars: 0.10 mm.</p></caption><graphic xmlns:xlink="http://www.w3.org/1999/xlink" xlink:href="zookeys-661-015-g026.jpg" position="float" orientation="portrait" xlink:type="simple" id="oo_126539.jpg"/></fig></tp:treatment-sec></tp:taxon-treatment>
