# Supplementary material for: Taxonomic notes on the armored spiders of the families Pacullidae and Tetrablemmidae (Arachnida, Araneae) from Singapore
Source: Zookeys. 2017 Mar 14;(661):15–60. doi: 10.3897/zookeys.661.10677 (PMC5539366; doi:10.3897/zookeys.661.10677)
Supplement: XML Treatment for Singaporemma singulare [file zookeys.661.10677-treatment11.xml]

<!DOCTYPE tp:taxon-treatment
  PUBLIC "-//TaxonX//DTD Taxonomic Treatment Publishing DTD v0 20100105//EN" "tax-treatment-NSO.dtd">
<tp:taxon-treatment xmlns:tp="http://www.plazi.org/taxpub"><tp:treatment-meta><kwd-group><label>Taxon classification</label><kwd><named-content xmlns:xlink="http://www.w3.org/1999/xlink" content-type="kingdom">Animalia</named-content></kwd><kwd><named-content xmlns:xlink="http://www.w3.org/1999/xlink" content-type="order">Araneae</named-content></kwd><kwd><named-content xmlns:xlink="http://www.w3.org/1999/xlink" content-type="family">Tetrablemmidae</named-content></kwd></kwd-group><mixed-citation publication-type="journal"><person-group><name><surname>Lin</surname><given-names>Yucheng</given-names></name><name><surname>Koh</surname><given-names>Joseph K. H.</given-names></name><name><surname>Koponen</surname><given-names>Seppo</given-names></name><name><surname>Li</surname><given-names>Shuqiang</given-names></name></person-group><article-title>Taxonomic notes on the armored spiders of the families <tp:taxon-name><tp:taxon-name-part taxon-name-part-type="family">Pacullidae</tp:taxon-name-part></tp:taxon-name> and <tp:taxon-name><tp:taxon-name-part taxon-name-part-type="family">Tetrablemmidae</tp:taxon-name-part></tp:taxon-name> (<tp:taxon-name><tp:taxon-name-part taxon-name-part-type="class">Arachnida</tp:taxon-name-part></tp:taxon-name>, <tp:taxon-name><tp:taxon-name-part taxon-name-part-type="order">Araneae</tp:taxon-name-part></tp:taxon-name>) from Singapore</article-title><source>Zookeys</source><day>14</day><month>3</month><year>2017</year><volume>2017</volume><issue>661</issue><fpage>15</fpage><lpage>60</lpage><pub-id pub-id-type="doi">10.3897/zookeys.661.10677</pub-id></mixed-citation></tp:treatment-meta><tp:nomenclature><tp:taxon-name>
              <tp:taxon-name-part taxon-name-part-type="genus">Singaporemma</tp:taxon-name-part>
              <tp:taxon-name-part taxon-name-part-type="species">singulare</tp:taxon-name-part>
            </tp:taxon-name><tp:taxon-authority>Shear, 1978</tp:taxon-authority><xref ref-type="fig" rid="F22">Figs 22</xref><xref ref-type="fig" rid="F23">, 23A–E, G–H</xref><xref ref-type="fig" rid="F24">, 24</xref><xref ref-type="fig" rid="F25">, 25</xref><xref ref-type="fig" rid="F26">, 26</xref><tp:nomenclature-citation-list><tp:nomenclature-citation><tp:taxon-name>
                  <tp:taxon-name-part taxon-name-part-type="genus">Singaporemma</tp:taxon-name-part> <tp:taxon-name-part taxon-name-part-type="species">singularis</tp:taxon-name-part></tp:taxon-name><comment>Shear, 1978: 36, figs 108–111; Lehtinen, 1981: 31.</comment></tp:nomenclature-citation></tp:nomenclature-citation-list></tp:nomenclature><tp:treatment-sec sec-type="Examined materiral" id="SECID0EXSAI"><title>Examined materiral.</title><p>
              <bold>Holotype</bold> ♂ and <bold>paratype</bold> 1♀ (<named-content xmlns:xlink="http://www.w3.org/1999/xlink" content-type="dwc:institutional_code" xlink:type="simple">AMNH</named-content>), SINGAPORE: near MacRitchie Reservoir, 25 October 1950, M.W.F. Tweedie leg.</p></tp:treatment-sec><tp:treatment-sec sec-type="material" id="SECID0EGTAI"><title>Other material.</title><p>10♂ and 6♀ (<named-content xmlns:xlink="http://www.w3.org/1999/xlink" content-type="dwc:institutional_code" xlink:type="simple">LKCNHM</named-content>), SINGAPORE: Central Catchment Nature Reserve, treetop walk, <named-content xmlns:xlink="http://www.w3.org/1999/xlink" content-type="dwc:verbatimCoordinates" xlink:type="simple"><named-content content-type="geo-json" specific-use="{&#34;type&#34;:&#34;Point&#34;,&#34;coordinates&#34;:[103.808167,1.353694]}" id="NCID0EUTAI" xlink:type="simple">1°21'13.3"N, 103°48'29.4"E</named-content></named-content>, 28 August 2015, S. Li and Y. Tong leg; 5♂ and 4♀ (<named-content xmlns:xlink="http://www.w3.org/1999/xlink" content-type="dwc:institutional_code" xlink:type="simple">NHMSU</named-content>), SINGAPORE: Central Catchment Nature Reserve, Treetop Walk, <named-content xmlns:xlink="http://www.w3.org/1999/xlink" content-type="dwc:verbatimCoordinates" xlink:type="simple"><named-content content-type="geo-json" specific-use="{&#34;type&#34;:&#34;Point&#34;,&#34;coordinates&#34;:[103.808167,1.353694]}" id="NCID0EBUAI" xlink:type="simple">1°21'13.3"N, 103°48'29.4"E</named-content></named-content> , 28 August 2015, S. Li and Y. Tong leg.</p><fig id="F22" position="float" orientation="portrait"><label>Figure 22.</label><caption><p>
                  <italic><tp:taxon-name><tp:taxon-name-part taxon-name-part-type="genus">Singaporemma</tp:taxon-name-part> <tp:taxon-name-part taxon-name-part-type="species">singulare</tp:taxon-name-part></tp:taxon-name></italic> Shear, 1978, male holotype (<bold>A–B, E, G</bold>) and female paratype (<bold>C–D, F, H</bold>). <bold>A–D, G–H</bold> habitus <bold>E–F</bold> prosoma. <bold>A, C</bold> dorsal <bold>B, D</bold> ventral <bold>E–F</bold> anterior <bold>G–H</bold> lateral. Scale bars: 0.10 mm.</p></caption><graphic xmlns:xlink="http://www.w3.org/1999/xlink" xlink:href="zookeys-661-015-g022.jpg" position="float" orientation="portrait" xlink:type="simple" id="oo_126535.jpg"/></fig></tp:treatment-sec><tp:treatment-sec sec-type="Other species studied for comparison" id="SECID0EOVAI"><title>Other species studied for comparison.</title><p>
              <italic><tp:taxon-name><tp:taxon-name-part taxon-name-part-type="genus">Singaporemma</tp:taxon-name-part> <tp:taxon-name-part taxon-name-part-type="species">adjacens</tp:taxon-name-part></tp:taxon-name></italic> Lehtinen, 1981 (Fig. <xref ref-type="fig" rid="F23">23F</xref>; Lehtinen, 1981: 31, figs 47, 51, 64). Holotype ♂ (<named-content xmlns:xlink="http://www.w3.org/1999/xlink" content-type="dwc:institutional_code" xlink:type="simple">ZMUT</named-content>), VIETNAM: Quang Ninh, Ha Long, in litter of dense jungle close to seashore, altitude 10 m, 12 October 1978, P.T. Lehtinen leg.</p><fig id="F23" position="float" orientation="portrait"><label>Figure 23.</label><caption><p>
                  <italic><tp:taxon-name><tp:taxon-name-part taxon-name-part-type="genus">Singaporemma</tp:taxon-name-part> <tp:taxon-name-part taxon-name-part-type="species">singulare</tp:taxon-name-part></tp:taxon-name></italic> Shear, 1978, male holotype (<bold>A–E)</bold> and female paratype <bold>(G–H</bold>), and <italic><tp:taxon-name><tp:taxon-name-part taxon-name-part-type="genus">Singaporemma</tp:taxon-name-part> <tp:taxon-name-part taxon-name-part-type="species">adjacens</tp:taxon-name-part></tp:taxon-name></italic> Lehtinen, 1981, male holotype (<bold>F</bold>). <bold>A–C, E–F</bold> left palp <bold>D</bold> embolic end <bold>G</bold> opisthosoma <bold>H</bold> Genital area (untreated). <bold>A, D</bold> prolateral <bold>B, F</bold> retrolateral <bold>C</bold> anterior <bold>E, G–H</bold> ventral. Abbreviations: <abbrev xmlns:xlink="http://www.w3.org/1999/xlink" xlink:title="anal plate" id="ABBRID0E3XAI" xlink:type="simple">A</abbrev> = anal plate; <abbrev xmlns:xlink="http://www.w3.org/1999/xlink" xlink:title="embolic part of apes of palpal organ" id="ABBRID0EAYAI" xlink:type="simple">ep</abbrev> = embolic part of apes of palpal organ; <abbrev xmlns:xlink="http://www.w3.org/1999/xlink" xlink:title="lateral plate" id="ABBRID0EEYAI" xlink:type="simple">L</abbrev> = lateral plate; <abbrev xmlns:xlink="http://www.w3.org/1999/xlink" xlink:title="median ventrolateral plate" id="ABBRID0EIYAI" xlink:type="simple">MV</abbrev> = median ventrolateral plate; <abbrev xmlns:xlink="http://www.w3.org/1999/xlink" xlink:title="pulmonary plate" id="ABBRID0EMYAI" xlink:type="simple">P</abbrev> = pulmonary plate; <abbrev xmlns:xlink="http://www.w3.org/1999/xlink" xlink:title="preanal plate" id="ABBRID0EQYAI" xlink:type="simple">PA</abbrev> = preanal plate; <abbrev xmlns:xlink="http://www.w3.org/1999/xlink" xlink:title="postgenital plate" id="ABBRID0EUYAI" xlink:type="simple">PG</abbrev> = postgenital plate. Scale bars: 0.10 mm, <bold>D</bold> 0.05 mm .</p></caption><graphic xmlns:xlink="http://www.w3.org/1999/xlink" xlink:href="zookeys-661-015-g023.jpg" position="float" orientation="portrait" xlink:type="simple" id="oo_126536.jpg"/></fig></tp:treatment-sec><tp:treatment-sec sec-type="diagnosis" id="SECID0E6YAI"><title>Diagnosis.</title><p>
              <italic><tp:taxon-name><tp:taxon-name-part taxon-name-part-type="genus">Singaporemma</tp:taxon-name-part> <tp:taxon-name-part taxon-name-part-type="species">singulare</tp:taxon-name-part></tp:taxon-name></italic> is distinguished from <italic><tp:taxon-name><tp:taxon-name-part taxon-name-part-type="genus">Singaporemma</tp:taxon-name-part> <tp:taxon-name-part taxon-name-part-type="species">bifurcata</tp:taxon-name-part></tp:taxon-name></italic> (see Lin and Li, 2010: 26, figs 35–37) and <italic><tp:taxon-name><tp:taxon-name-part taxon-name-part-type="genus">Singaporemma</tp:taxon-name-part> <tp:taxon-name-part taxon-name-part-type="species">wulongensis</tp:taxon-name-part></tp:taxon-name></italic> (see Lin and Li, 2014: 46, fig. 8A–F) by the embolus without any furcate end; from <italic><tp:taxon-name><tp:taxon-name-part taxon-name-part-type="genus">Singaporemma</tp:taxon-name-part> <tp:taxon-name-part taxon-name-part-type="species">adjacens</tp:taxon-name-part></tp:taxon-name></italic> (see Fig. <xref ref-type="fig" rid="F23">23F</xref> and Lehtinen, 1981: 31: fig. 64a–b) by the narrower embolus. It is similar to <italic><tp:taxon-name><tp:taxon-name-part taxon-name-part-type="genus">Singaporemma</tp:taxon-name-part> <tp:taxon-name-part taxon-name-part-type="species">banxiaoensis</tp:taxon-name-part></tp:taxon-name></italic> (see <xref ref-type="bibr" rid="B9">Lin and Li 2014</xref>: 42, fig. 5A–D), <italic><tp:taxon-name><tp:taxon-name-part taxon-name-part-type="genus">Singaporemma</tp:taxon-name-part> <tp:taxon-name-part taxon-name-part-type="species">halongense</tp:taxon-name-part></tp:taxon-name></italic> (see Figs <xref ref-type="fig" rid="F19">19A</xref>, <xref ref-type="fig" rid="F21">21C–D</xref> and Lehtinen, 1981: 31, fig. 62a–b), and <italic><tp:taxon-name><tp:taxon-name-part taxon-name-part-type="genus">Singaporemma</tp:taxon-name-part> <tp:taxon-name-part taxon-name-part-type="species">lenachanae</tp:taxon-name-part></tp:taxon-name></italic> sp. n. (Figs <xref ref-type="fig" rid="F17">17A–E</xref>, <xref ref-type="fig" rid="F18">18A–F</xref>, <xref ref-type="fig" rid="F19">19B–I</xref>) in having a straight embolus with modified end, but the male can be distinguished by the initial position of embolus (Figs <xref ref-type="fig" rid="F23">23A</xref>, <xref ref-type="fig" rid="F25">25D</xref>) and the knife-shaped embolic end (Figs <xref ref-type="fig" rid="F23">23D</xref>, <xref ref-type="fig" rid="F25">25C</xref>). Female distinguished by the absence of central process (Fig. <xref ref-type="fig" rid="F26">26C</xref>) and the punctured rather than reticulated clypeal area (Fig. <xref ref-type="fig" rid="F24">24F</xref>).</p><fig id="F24" position="float" orientation="portrait"><label>Figure 24.</label><caption><p>
                  <italic><tp:taxon-name><tp:taxon-name-part taxon-name-part-type="genus">Singaporemma</tp:taxon-name-part> <tp:taxon-name-part taxon-name-part-type="species">singulare</tp:taxon-name-part></tp:taxon-name></italic> Shear, 1978, male and female specimens from Singapore. <bold>A–D, G–H</bold> habitus <bold>E–F</bold> prosoma. <bold>A, C</bold> dorsal <bold>B, D</bold> ventral <bold>E–F</bold> anterior <bold>G–H</bold> lateral. Scale bars: 0.10 mm.</p></caption><graphic xmlns:xlink="http://www.w3.org/1999/xlink" xlink:href="zookeys-661-015-g024.jpg" position="float" orientation="portrait" xlink:type="simple" id="oo_126537.jpg"/></fig></tp:treatment-sec><tp:treatment-sec sec-type="description" id="SECID0EK5AI"><title>Description.</title><p>
              <bold>Male</bold>. Coloration: body reddish-brown; legs yellowish-brown.</p><p>Measurements: total length 1.14; carapace 0.50 long, 0.45 wide, 0.44 high; abdomen 0.73 long, 0.60 wide, 0.52 high; clypeus 0.19 high; sternum 0.30 long, 0.33 wide. Length of legs: I 1.24 (0.40, 0.13, 0.30, 0.19, 0.22); II 1.10 (0.34, 0.12, 0.26, 0.18, 0.20); III 0.99 (0.30, 0.12, 0.22, 0.17, 0.18); IV 1.36 (0.43, 0.14, 0.34, 0.23, 0.22).</p><p>Prosoma (Fig. <xref ref-type="fig" rid="F24">24A–B, E, G</xref>): carapace finely reticulated, except for the radial grooves in thoracic area, marginally denticulate (Fig. <xref ref-type="fig" rid="F24">24A, E</xref>); eyes with black base, <abbrev xmlns:xlink="http://www.w3.org/1999/xlink" xlink:title="anterior lateral eye" id="ABBRID0E45AI" xlink:type="simple">ALE</abbrev>&gt;<abbrev xmlns:xlink="http://www.w3.org/1999/xlink" xlink:title="anterior median eye" id="ABBRID0EB6AI" xlink:type="simple">AME</abbrev>&gt;<abbrev xmlns:xlink="http://www.w3.org/1999/xlink" xlink:title="posterior lateral eye" id="ABBRID0EF6AI" xlink:type="simple">PLE</abbrev>, <abbrev xmlns:xlink="http://www.w3.org/1999/xlink" xlink:title="anterior lateral eye" id="ABBRID0EJ6AI" xlink:type="simple">ALE</abbrev> and <abbrev xmlns:xlink="http://www.w3.org/1999/xlink" xlink:title="posterior lateral eye" id="ABBRID0EN6AI" xlink:type="simple">PLE</abbrev> adjacent, ARE straight; cephalic part raised, top flat, covered with long setae (Fig. <xref ref-type="fig" rid="F24">24G</xref>); clypeus high, sharply sloping forward, bears densely short setae, anterior margin rugose (Fig. <xref ref-type="fig" rid="F24">24E</xref>); Cheliceral frontal surface sculptured, but lack of process, cheliceral lamina developed; sternum finely reticulated, marginally rugose, and posteriorly truncated. Legs striated, cuticle scalelike.</p><p>Opisthosoma (Figs <xref ref-type="fig" rid="F24">24A–B, G</xref>; <xref ref-type="fig" rid="F26">26A</xref>): covered with serrated setae; dorsal scutum oval, reticulated, bears sparse nodules and setae; ventral scutum reticulated, margin rugose; booklung cover rounded, smooth; lateral scutum I long, exceeding by far the posterior margin of preanal scutum; perigenital scutum large; postgenital scutum wide, its posterior margin overlaps joint of anterior margin of preanal scutum; preanal scutum rectangular, with blunt corners.</p><fig id="F25" position="float" orientation="portrait"><label>Figure 25.</label><caption><p>
                  <italic><tp:taxon-name><tp:taxon-name-part taxon-name-part-type="genus">Singaporemma</tp:taxon-name-part> <tp:taxon-name-part taxon-name-part-type="species">singulare</tp:taxon-name-part></tp:taxon-name></italic> Shear, 1978, male specimen from Singapore. <bold>A</bold> palpal bulb, ventral <bold>B</bold> left palp, anterior <bold>C</bold> embolic end, prolateral <bold>D</bold> left palp, prolateral <bold>E</bold> <italic>ditto</italic>, retrolateral. Abbreviations: <abbrev xmlns:xlink="http://www.w3.org/1999/xlink" xlink:title="embolic part of apes of palpal organ" id="ABBRID0ECBBI" xlink:type="simple">ep</abbrev> = embolic part of apes of palpal organ. Scale bars: 0.10 mm.</p></caption><graphic xmlns:xlink="http://www.w3.org/1999/xlink" xlink:href="zookeys-661-015-g025.jpg" position="float" orientation="portrait" xlink:type="simple" id="oo_126538.jpg"/></fig><p>Palp (Figs <xref ref-type="fig" rid="F23">23A–E</xref>; <xref ref-type="fig" rid="F25">25A–E</xref>): femoral cuticle granular, striated, approximately 2.6 times as long as patella; patella short; tibia swollen, 1.8 times as wide as femur; cymbium wide and compressed; bulb long egg-shaped, surface smooth; spermatic duct basally wide, and tapering to the base of embolus after coiling a loop; embolus thin and long, weakly sclerotized, starting from the prolateral pericenter of bulbous surface, and almost straight downwards (Figs <xref ref-type="fig" rid="F23">23A</xref>, <xref ref-type="fig" rid="F25">25D</xref>); embolic end flexuous, knife-shaped (Figs <xref ref-type="fig" rid="F23">23D</xref>, <xref ref-type="fig" rid="F25">25C</xref>).</p><p>
              <bold>Female</bold>. Coloration: body slightly lighter than in male; legs yellowish-brown.</p><p>Measurement: total length 1.18; carapace 0.50 long, 0.44 wide, 0.44 high; abdomen 0.74 long, 0.63 wide, 0.56 high; clypeus 0.17 high; sternum 0.29 long, 0.32 wide. Length of legs: I 1.24 (0.40, 0.14, 0.28, 0.20, 0.22); II 1.14 (0.37, 0.13, 0.25, 0.19, 0.20); III 1.04 (0.32, 0.12, 0.22, 0.18, 0.20); IV 1.39 (0.44, 0.13, 0.35, 0.24, 0.23).</p><fig id="F26" position="float" orientation="portrait"><label>Figure 26.</label><caption><p>
                  <italic><tp:taxon-name><tp:taxon-name-part taxon-name-part-type="genus">Singaporemma</tp:taxon-name-part> <tp:taxon-name-part taxon-name-part-type="species">singulare</tp:taxon-name-part></tp:taxon-name></italic> Shear, 1978 , female specimen from Singapore. <bold>A</bold> opisthosoma <bold>B</bold> genital area (untreated) <bold>C</bold> cleared vulva (lactic acid-treated) <bold>D</bold> <italic>ditto</italic>. <bold>A–B, D</bold> ventral <bold>C</bold> dorsal. Abbreviations: <abbrev xmlns:xlink="http://www.w3.org/1999/xlink" xlink:title="anal plate" id="ABBRID0ELDBI" xlink:type="simple">A</abbrev> = anal plate; <abbrev xmlns:xlink="http://www.w3.org/1999/xlink" xlink:title="anterior ventrolateral plate" id="ABBRID0EPDBI" xlink:type="simple">AV</abbrev> = anterior ventrolateral plate; <abbrev xmlns:xlink="http://www.w3.org/1999/xlink" xlink:title="epigynal pit" id="ABBRID0ETDBI" xlink:type="simple">EP</abbrev> = epigynal pit; <abbrev xmlns:xlink="http://www.w3.org/1999/xlink" xlink:title="inner vulval plate" id="ABBRID0EXDBI" xlink:type="simple">IVP</abbrev> = inner vulval plate; <abbrev xmlns:xlink="http://www.w3.org/1999/xlink" xlink:title="lateral plate" id="ABBRID0E2DBI" xlink:type="simple">L</abbrev> = lateral plate; <abbrev xmlns:xlink="http://www.w3.org/1999/xlink" xlink:title="lateral horn" id="ABBRID0E6DBI" xlink:type="simple">LH</abbrev> = lateral horn; <abbrev xmlns:xlink="http://www.w3.org/1999/xlink" xlink:title="median ventrolateral plate" id="ABBRID0EDEBI" xlink:type="simple">MV</abbrev> = median ventrolateral plate; <abbrev xmlns:xlink="http://www.w3.org/1999/xlink" xlink:title="pulmonary plate" id="ABBRID0EHEBI" xlink:type="simple">P</abbrev> = pulmonary plate; <abbrev xmlns:xlink="http://www.w3.org/1999/xlink" xlink:title="preanal plate" id="ABBRID0ELEBI" xlink:type="simple">PA</abbrev> = preanal plate; <abbrev xmlns:xlink="http://www.w3.org/1999/xlink" xlink:title="postgenital plate" id="ABBRID0EPEBI" xlink:type="simple">PG</abbrev> = postgenital plate; <abbrev xmlns:xlink="http://www.w3.org/1999/xlink" xlink:title="seminal receptaculum" id="ABBRID0ETEBI" xlink:type="simple">SR</abbrev> = seminal receptaculum; <abbrev xmlns:xlink="http://www.w3.org/1999/xlink" xlink:title="vulval duct" id="ABBRID0EXEBI" xlink:type="simple">VD</abbrev> = vulval duct; <abbrev xmlns:xlink="http://www.w3.org/1999/xlink" xlink:title="vulval stem" id="ABBRID0E2EBI" xlink:type="simple">VS</abbrev> = vulval stem. Scale bars: 0.10 mm.</p></caption><graphic xmlns:xlink="http://www.w3.org/1999/xlink" xlink:href="zookeys-661-015-g026.jpg" position="float" orientation="portrait" xlink:type="simple" id="oo_126539.jpg"/></fig><p>Prosoma (Fig. <xref ref-type="fig" rid="F24">24C–D, F, H</xref>) as in male, except for clypeal area no reticulated, but covered with short setae. Palp reduced. Legs also as in male.</p><p>Opisthosoma (Figs <xref ref-type="fig" rid="F24">24C–D, H</xref>; <xref ref-type="fig" rid="F26">26A</xref>): dorsal and ventral scuta as in male; lateral scutum I long, exceeding by far posterior margin of preanal scutum; perigenital scutum large, long oval; postgenital scutum slightly curved, faintly wider than preanal scutum, overlapped joint the anterior margin of preanal scutum; preanal scutum smooth, nearly rectangular, with sparse serrated setae.</p><p>Genitalia (Figs <xref ref-type="fig" rid="F23">23H</xref>, <xref ref-type="fig" rid="F26">26B–D</xref>): epigynal pit small, indistinct (Fig. <xref ref-type="fig" rid="F26">26B, D</xref>), closed to vulval posterior margin (Fig. <xref ref-type="fig" rid="F21">21C</xref>); vulval stem wide, connected with lateral horns; central process absent; inner vulval plate “T”-shaped, basally sclerotized (Fig. <xref ref-type="fig" rid="F26">26C</xref>); lateral horn narrow, and straight; vulval ducts relatively wide, upward curved, translucent, connected to the saccular seminal receptaculum (Fig. <xref ref-type="fig" rid="F26">26C</xref>).</p></tp:treatment-sec><tp:treatment-sec sec-type="distribution" id="SECID0EOGBI"><title>Distribution.</title><p>Singapore.</p><!--PageBreak--><!--PageBreak--><!--PageBreak--><!--PageBreak--><!--PageBreak--><!--PageBreak--><!--PageBreak--></tp:treatment-sec><tp:treatment-sec sec-type="remarks" id="SECID0E1GBI"><title>Remarks.</title><p>This species is originally described from Singapore and was designated as the type species of the genus <italic><tp:taxon-name><tp:taxon-name-part taxon-name-part-type="genus">Singaporemma</tp:taxon-name-part></tp:taxon-name></italic> by <xref ref-type="bibr" rid="B15">Shear (1978)</xref>. Based on the only male specimen available at that time, he had illustrated an embolus of the right palp that was said to be “curving sharply posteriorly” (Shear, 1978: 36, figs 109–110), i.e. bent at right angles at about mid-length. <xref ref-type="bibr" rid="B14">Schwendinger and Košulič (2015)</xref> suggested that Shear’s description of <italic><tp:taxon-name><tp:taxon-name-part taxon-name-part-type="genus">Singaporemma</tp:taxon-name-part> <tp:taxon-name-part taxon-name-part-type="species">singulare</tp:taxon-name-part></tp:taxon-name></italic> was based on an atypical specimen. They noted that five other <italic><tp:taxon-name><tp:taxon-name-part taxon-name-part-type="genus">Singaporemma</tp:taxon-name-part></tp:taxon-name></italic> male specimens from Singapore, one of them from the type locality itself, all had “essentially straight emboli (only slightly bent ventrad) on both palps”. We have since reexamined the holotype of the species and photographed its left palp (Fig. <xref ref-type="fig" rid="F23">23A–E</xref>). We can now confirm that <xref ref-type="bibr" rid="B15">Shear (1978)</xref> had indeed described a deformed embolus.</p></tp:treatment-sec><tp:treatment-sec><!--Section generated to contain objects referenced in tp:taxon-treatment.--><fig id="F19" position="float" orientation="portrait"><label>Figure 19.</label><caption><p>
                  <italic><tp:taxon-name><tp:taxon-name-part taxon-name-part-type="genus">Singaporemma</tp:taxon-name-part> <tp:taxon-name-part taxon-name-part-type="species">halongense</tp:taxon-name-part></tp:taxon-name></italic> Lehtinen, 1981, male paratype (<bold>A</bold>), and <italic><tp:taxon-name><tp:taxon-name-part taxon-name-part-type="genus">Singaporemma</tp:taxon-name-part> <tp:taxon-name-part taxon-name-part-type="species">lenachanae</tp:taxon-name-part></tp:taxon-name></italic> sp. n., male paratypes (<bold>B–I</bold>). <bold>A</bold> embolic end, prolateral <bold>B–I</bold> <italic>ditto</italic>, prolateral. Abbreviations: <abbrev xmlns:xlink="http://www.w3.org/1999/xlink" xlink:title="embolic part of apes of palpal organ" id="ABBRID0EMLAI" xlink:type="simple">ep</abbrev> = embolic part of apes of palpal organ. Scale bars: 0.10 mm.</p></caption><graphic xmlns:xlink="http://www.w3.org/1999/xlink" xlink:href="zookeys-661-015-g019.jpg" position="float" orientation="portrait" xlink:type="simple" id="oo_126532.jpg"/></fig><fig id="F21" position="float" orientation="portrait"><label>Figure 21.</label><caption><p>
                  <italic><tp:taxon-name><tp:taxon-name-part taxon-name-part-type="genus">Singaporemma</tp:taxon-name-part> <tp:taxon-name-part taxon-name-part-type="species">halongense</tp:taxon-name-part></tp:taxon-name></italic> Lehtinen, 1981, male paratype. <bold>A</bold> prosoma, dorsal <bold>B</bold> <italic>ditto</italic>, ventral <bold>C</bold> left palp, prolateral <bold>D</bold> <italic>ditto</italic>, retrolateral. Abbreviations: <abbrev xmlns:xlink="http://www.w3.org/1999/xlink" xlink:title="embolic part of apes of palpal organ" id="ABBRID0EAQAI" xlink:type="simple">ep</abbrev> = embolic part of apes of palpal organ; <abbrev xmlns:xlink="http://www.w3.org/1999/xlink" xlink:title="spermatic duct" id="ABBRID0EEQAI" xlink:type="simple">sd</abbrev> = spermatic duct. Scale bars: 0.10 mm.</p></caption><graphic xmlns:xlink="http://www.w3.org/1999/xlink" xlink:href="zookeys-661-015-g021.jpg" position="float" orientation="portrait" xlink:type="simple" id="oo_126534.jpg"/></fig><fig id="F17" position="float" orientation="portrait"><label>Figure 17.</label><caption><p>
                  <italic><tp:taxon-name><tp:taxon-name-part taxon-name-part-type="genus">Singaporemma</tp:taxon-name-part> <tp:taxon-name-part taxon-name-part-type="species">lenachanae</tp:taxon-name-part></tp:taxon-name></italic> sp. n., male holotype. <bold>A</bold> palpal bulb, ventral <bold>B</bold> left palp, anterior <bold>C</bold> <italic>ditto</italic>, prolateral <bold>D</bold> embolic end, prolateral <bold>E</bold> left palp, retrolateral. Abbreviation: <abbrev xmlns:xlink="http://www.w3.org/1999/xlink" xlink:title="embolic part of apes of palpal organ" id="ABBRID0ETFAI" xlink:type="simple">ep</abbrev> = embolic part of apes of palpal organ. Scale bars: 0.10 mm.</p></caption><graphic xmlns:xlink="http://www.w3.org/1999/xlink" xlink:href="zookeys-661-015-g017.jpg" position="float" orientation="portrait" xlink:type="simple" id="oo_126530.jpg"/></fig><fig id="F18" position="float" orientation="portrait"><label>Figure 18.</label><caption><p>
                  <italic><tp:taxon-name><tp:taxon-name-part taxon-name-part-type="genus">Singaporemma</tp:taxon-name-part> <tp:taxon-name-part taxon-name-part-type="species">lenachanae</tp:taxon-name-part></tp:taxon-name></italic> sp. n., male paratypes. <bold>A–F</bold> left palps, prolateral. Scale bars: 0.10 mm.</p></caption><graphic xmlns:xlink="http://www.w3.org/1999/xlink" xlink:href="zookeys-661-015-g018.jpg" position="float" orientation="portrait" xlink:type="simple" id="oo_126531.jpg"/></fig></tp:treatment-sec><ref-list><ref id="B9"><mixed-citation xmlns:xlink="http://www.w3.org/1999/xlink" xlink:type="simple">
          <person-group><name name-style="western"><surname>Lin</surname><given-names>Y</given-names></name><name name-style="western"><surname>Li</surname><given-names>S</given-names></name></person-group> (<year>2014</year>) <article-title>New cave-dwelling armored spiders (<tp:taxon-name><tp:taxon-name-part taxon-name-part-type="order">Araneae</tp:taxon-name-part></tp:taxon-name>, <tp:taxon-name><tp:taxon-name-part taxon-name-part-type="family">Tetrablemmidae</tp:taxon-name-part></tp:taxon-name>) from Southwest China.</article-title> <source>ZooKeys</source> <volume>388</volume>: <fpage>35</fpage>–<lpage>67</lpage>. <ext-link xlink:type="simple" ext-link-type="doi" xlink:href="10.3897/zookeys.388.5735">https://doi.org/10.3897/zookeys.388.5735</ext-link></mixed-citation></ref><ref id="B15"><mixed-citation xmlns:xlink="http://www.w3.org/1999/xlink" xlink:type="simple">
          <person-group><name name-style="western"><surname>Shear</surname><given-names>WA</given-names></name></person-group> (<year>1978</year>) <article-title>Taxonomic notes on the armored spiders of the families <tp:taxon-name><tp:taxon-name-part taxon-name-part-type="family">Tetrablemmidae</tp:taxon-name-part></tp:taxon-name> and <tp:taxon-name><tp:taxon-name-part taxon-name-part-type="family">Pacullidae</tp:taxon-name-part></tp:taxon-name>.</article-title> <source>American Museum Novitates</source> <volume>2650</volume>: <fpage>1</fpage>–<lpage>46</lpage>.</mixed-citation></ref><ref id="B14"><mixed-citation xmlns:xlink="http://www.w3.org/1999/xlink" xlink:type="simple">
          <person-group><name name-style="western"><surname>Schwendinger</surname><given-names>PJ</given-names></name><name name-style="western"><surname>Košulič</surname><given-names>O</given-names></name></person-group> (<year>2015</year>) <article-title>Two new species of armoured spiders from Vietnam and Cambodia (<tp:taxon-name><tp:taxon-name-part taxon-name-part-type="order">Araneae</tp:taxon-name-part></tp:taxon-name>: <tp:taxon-name><tp:taxon-name-part taxon-name-part-type="family">Tetrablemmidae</tp:taxon-name-part></tp:taxon-name>: <tp:taxon-name><tp:taxon-name-part taxon-name-part-type="subfamily">Pacullinae</tp:taxon-name-part></tp:taxon-name>).</article-title> <source>Revue Suisse de Zoologie</source> <volume>122</volume>(<issue>2</issue>): <fpage>423</fpage>–<lpage>436</lpage>.</mixed-citation></ref></ref-list></tp:taxon-treatment>
