# Supplementary material for: Taxonomic notes on the armored spiders of the families Pacullidae and Tetrablemmidae (Arachnida, Araneae) from Singapore
Source: Zookeys. 2017 Mar 14;(661):15–60. doi: 10.3897/zookeys.661.10677 (PMC5539366; doi:10.3897/zookeys.661.10677)
Supplement: XML Treatment for Sulaimania brevis [file zookeys.661.10677-treatment13.xml]

<!DOCTYPE tp:taxon-treatment
  PUBLIC "-//TaxonX//DTD Taxonomic Treatment Publishing DTD v0 20100105//EN" "tax-treatment-NSO.dtd">
<tp:taxon-treatment xmlns:tp="http://www.plazi.org/taxpub"><tp:treatment-meta><kwd-group><label>Taxon classification</label><kwd><named-content xmlns:xlink="http://www.w3.org/1999/xlink" content-type="kingdom">Animalia</named-content></kwd><kwd><named-content xmlns:xlink="http://www.w3.org/1999/xlink" content-type="order">Araneae</named-content></kwd><kwd><named-content xmlns:xlink="http://www.w3.org/1999/xlink" content-type="family">Tetrablemmidae</named-content></kwd></kwd-group><mixed-citation publication-type="journal"><person-group><name><surname>Lin</surname><given-names>Yucheng</given-names></name><name><surname>Koh</surname><given-names>Joseph K. H.</given-names></name><name><surname>Koponen</surname><given-names>Seppo</given-names></name><name><surname>Li</surname><given-names>Shuqiang</given-names></name></person-group><article-title>Taxonomic notes on the armored spiders of the families <tp:taxon-name><tp:taxon-name-part taxon-name-part-type="family">Pacullidae</tp:taxon-name-part></tp:taxon-name> and <tp:taxon-name><tp:taxon-name-part taxon-name-part-type="family">Tetrablemmidae</tp:taxon-name-part></tp:taxon-name> (<tp:taxon-name><tp:taxon-name-part taxon-name-part-type="class">Arachnida</tp:taxon-name-part></tp:taxon-name>, <tp:taxon-name><tp:taxon-name-part taxon-name-part-type="order">Araneae</tp:taxon-name-part></tp:taxon-name>) from Singapore</article-title><source>Zookeys</source><day>14</day><month>3</month><year>2017</year><volume>2017</volume><issue>661</issue><fpage>15</fpage><lpage>60</lpage><pub-id pub-id-type="doi">10.3897/zookeys.661.10677</pub-id></mixed-citation></tp:treatment-meta><tp:nomenclature><tp:taxon-name>
              <tp:taxon-name-part taxon-name-part-type="genus">Sulaimania</tp:taxon-name-part>
              <tp:taxon-name-part taxon-name-part-type="species">brevis</tp:taxon-name-part>
              <object-id xmlns:xlink="http://www.w3.org/1999/xlink" content-type="zoobank" xlink:type="simple">http://zoobank.org/B62F8B41-FE14-49A7-B5E3-DC75AD24A40C</object-id>
            </tp:taxon-name><tp:taxon-authority>Lin &amp; Li</tp:taxon-authority><tp:taxon-status xmlns:xlink="http://www.w3.org/1999/xlink" xlink:type="simple">sp. n.</tp:taxon-status><xref ref-type="fig" rid="F27">Fig. 27</xref><!--PageBreak--></tp:nomenclature><tp:treatment-sec sec-type="material" id="SECID0EMLBI"><title>Material.</title><p>
              <bold>Holotype</bold> ♂ (<named-content xmlns:xlink="http://www.w3.org/1999/xlink" content-type="dwc:institutional_code" xlink:type="simple">LKCNHM</named-content>), SINGAPORE: Bukit Timah Nature Reserve, Jungle Fall Stream, altitude 118 m, <named-content xmlns:xlink="http://www.w3.org/1999/xlink" content-type="dwc:verbatimCoordinates" xlink:type="simple"><named-content content-type="geo-json" specific-use="{&#34;type&#34;:&#34;Point&#34;,&#34;coordinates&#34;:[103.773694,1.357056]}" id="NCID0E3LBI" xlink:type="simple">1°21'25.4"N, 103°46'25.3"E</named-content></named-content>, 21 August 2015, S. Li and Y. Tong leg. <bold>Paratype</bold> 1♂ (<named-content xmlns:xlink="http://www.w3.org/1999/xlink" content-type="dwc:institutional_code" xlink:type="simple">LKCNHM</named-content>), same data as holotype.</p><fig id="F27" position="float" orientation="portrait"><label>Figure 27.</label><caption><p>
                  <italic><tp:taxon-name><tp:taxon-name-part taxon-name-part-type="genus">Sulaimania</tp:taxon-name-part> <tp:taxon-name-part taxon-name-part-type="species">brevis</tp:taxon-name-part></tp:taxon-name></italic> sp. n., male holotype. <bold>A–C</bold> habitus <bold>D</bold> prosoma <bold>E</bold> opisthosoma <bold>F–H</bold> left palp. <bold>A</bold> dorsal <bold>B, E</bold> ventral <bold>C</bold> lateral <bold>D, F</bold> anterior <bold>G</bold> prolateral <bold>H</bold> retrolateral. Abbreviations: <abbrev xmlns:xlink="http://www.w3.org/1999/xlink" xlink:title="embolic part of apes of palpal organ" id="ABBRID0EPNBI" xlink:type="simple">ep</abbrev> = embolic part of apes of palpal organ; <abbrev xmlns:xlink="http://www.w3.org/1999/xlink" xlink:title="spermatic duct" id="ABBRID0ETNBI" xlink:type="simple">sd</abbrev> = spermatic duct. Scale bars: 0.10 mm.</p></caption><graphic xmlns:xlink="http://www.w3.org/1999/xlink" xlink:href="zookeys-661-015-g027.jpg" position="float" orientation="portrait" xlink:type="simple" id="oo_126540.jpg"/></fig></tp:treatment-sec><tp:treatment-sec sec-type="material" id="SECID0E3NBI"><title>Other material examined.</title><p>2♂ (<named-content xmlns:xlink="http://www.w3.org/1999/xlink" content-type="dwc:institutional_code" xlink:type="simple">NHMSU</named-content>), SINGAPORE: Bukit Timah Nature Reserve, Jungle Fall Stream, altitude 118 m, <named-content xmlns:xlink="http://www.w3.org/1999/xlink" content-type="dwc:verbatimCoordinates" xlink:type="simple"><named-content content-type="geo-json" specific-use="{&#34;type&#34;:&#34;Point&#34;,&#34;coordinates&#34;:[103.773694,1.357056]}" id="NCID0EKOBI" xlink:type="simple">N1°21'25.4", E103°46'25.3"</named-content></named-content>, 21 August 2015, S. Li and Y. Tong leg.</p></tp:treatment-sec><tp:treatment-sec sec-type="Other species studied for comparison" id="SECID0EPOBI"><title>Other species studied for comparison.</title><p>
              <italic><tp:taxon-name><tp:taxon-name-part taxon-name-part-type="genus">Sulaimania</tp:taxon-name-part> <tp:taxon-name-part taxon-name-part-type="species">vigelandi</tp:taxon-name-part></tp:taxon-name></italic> (Fig. <xref ref-type="fig" rid="F28">28A–E</xref>; Lehtinen, 1981: 51, figs 126–130, 133). Paratype 1♂ (<named-content xmlns:xlink="http://www.w3.org/1999/xlink" content-type="dwc:institutional_code" xlink:type="simple">ZMUT</named-content>), MALAYSIA: Johor, Kota Tinggi District, Jalan Lombong, Biological Field Station, in litter of rain forest, 31 October to 4 November 1976, P.T. Lehtinen leg.</p><fig id="F28" position="float" orientation="portrait"><label>Figure 28.</label><caption><p>
                  <italic><tp:taxon-name><tp:taxon-name-part taxon-name-part-type="genus">Sulaimania</tp:taxon-name-part> <tp:taxon-name-part taxon-name-part-type="species">vigelandi</tp:taxon-name-part></tp:taxon-name></italic> Lehtinen, 1981, male paratype. <bold>A–B</bold> habitus <bold>C</bold> opisthosoma <bold>D–E</bold> left palp. <bold>A</bold> dorsal <bold>B–C</bold> ventral <bold>D</bold> prolateral <bold>E</bold> retrolateral. Abbreviations: <abbrev xmlns:xlink="http://www.w3.org/1999/xlink" xlink:title="embolic part of apes of palpal organ" id="ABBRID0EKQBI" xlink:type="simple">ep</abbrev> = embolic part of apes of palpal organ; <abbrev xmlns:xlink="http://www.w3.org/1999/xlink" xlink:title="spermatic duct" id="ABBRID0EOQBI" xlink:type="simple">sd</abbrev> = spermatic duct. Scale bars: 0.10 mm.</p></caption><graphic xmlns:xlink="http://www.w3.org/1999/xlink" xlink:href="zookeys-661-015-g028.jpg" position="float" orientation="portrait" xlink:type="simple" id="oo_126541.jpg"/></fig></tp:treatment-sec><tp:treatment-sec sec-type="etymology" id="SECID0EXQBI"><title>Etymology.</title><p>The specific epithet derives from the Latin word “<italic><tp:taxon-name><tp:taxon-name-part taxon-name-part-type="species">brevis</tp:taxon-name-part></tp:taxon-name></italic>” = short, and refers to the short embolus; adjective.</p></tp:treatment-sec><tp:treatment-sec sec-type="diagnosis" id="SECID0EHRBI"><title>Diagnosis.</title><p>This new species shares certain characteristics of the genus <italic><tp:taxon-name><tp:taxon-name-part taxon-name-part-type="genus">Sulaimania</tp:taxon-name-part></tp:taxon-name></italic>, including eye arrangement, habitus, and the general configuration of the male palp similar to that of the type species, <italic><tp:taxon-name><tp:taxon-name-part taxon-name-part-type="genus">Sulaimania</tp:taxon-name-part> <tp:taxon-name-part taxon-name-part-type="species">vigelandi</tp:taxon-name-part></tp:taxon-name></italic> (see Fig. <xref ref-type="fig" rid="F28">28D–E</xref> and <xref ref-type="bibr" rid="B5">Lehtinen 1981</xref>: 51, figs 126–130, 133). However, it may be distinguished from <italic><tp:taxon-name><tp:taxon-name-part taxon-name-part-type="genus">Sulaimania</tp:taxon-name-part> <tp:taxon-name-part taxon-name-part-type="species">vigelandi</tp:taxon-name-part></tp:taxon-name></italic> by the shorter embolus without a bent embolic end (Fig. <xref ref-type="fig" rid="F27">27F–H</xref> vs. Fig. <xref ref-type="fig" rid="F28">28D–E</xref> and <xref ref-type="bibr" rid="B5">Lehtinen 1981</xref>: fig. 129), the larger body size, the oblong carapace (Fig. <xref ref-type="fig" rid="F22">22A</xref> vs. Fig. <xref ref-type="fig" rid="F28">28A</xref> and <xref ref-type="bibr" rid="B5">Lehtinen 1981</xref>: fig. 127), and the sternum with reticular margins (Fig. <xref ref-type="fig" rid="F22">22B</xref> vs. Fig. <xref ref-type="fig" rid="F28">28B</xref>).</p></tp:treatment-sec><tp:treatment-sec sec-type="description" id="SECID0ESTBI"><title>Description.</title><p>
              <bold>Male</bold> (holotype). Coloration: body and legs light brownish yellow.</p><!--PageBreak--><!--PageBreak--><!--PageBreak--><p>Measurements: total length 0.78; carapace 0.46 long, 0.31 wide, 0.27 high; abdomen 0.48 long, 0.34 wide, 0.28 high; clypeus 0.10 high; sternum 0.23 long, 0.22 wide. Length of legs: I 0.78 (0.25, 0.10, 0.18, 0.12, 0.13); II 0.71 (0.22, 0.09, 0.15, 0.12, 0.13); III 0.61 (0.18, 0.08, 0.12, 0.11, 0.12); IV 0.80 (0.25, 0.08, 0.19, 0.14, 0.14). Leg formula: IV-I-II-III.</p><p>Prosoma (Fig. <xref ref-type="fig" rid="F27">27A–D</xref>): finely reticulated at clypeus and thoracic margin; cephalic area flat and smooth, bearing several long setae; <abbrev xmlns:xlink="http://www.w3.org/1999/xlink" xlink:title="anterior median eye" id="ABBRID0EEUBI" xlink:type="simple">AME</abbrev> with black base, larger than <abbrev xmlns:xlink="http://www.w3.org/1999/xlink" xlink:title="posterior lateral eye" id="ABBRID0EIUBI" xlink:type="simple">PLE</abbrev> in size; clypeus sharply sloping anteriorly; sternum reticulated, marginally rugose, centrally smooth, covered with sparse long setae. Legs: cuticle striated; all tibiae with 3 trichobothria, but only one at each metatarsus.</p><p>Opisthosoma (Fig. <xref ref-type="fig" rid="F27">27A–C, E</xref>): dorsal scutum long, oval, bearing short setae, anterior edge and center granulated; ventral scutum sparsely granulated, margin rugose; lateral scutum I short, perigenital scutum broad.</p><p>Palp (Fig. <xref ref-type="fig" rid="F27">27F–H</xref>): femoral cuticle faintly striated, approximately 2.5 times as long as patella; patella short, length equal to width; tibia swollen, 2 times as long as patella, 1.5 times as wide as femur, with a dorsal-distal trichobothrium; bulb inverted pyriform, surface smooth; spermatic duct looming and spiral, basally wide, and gradually tapering to embolic tip (Fig. <xref ref-type="fig" rid="F22">22F–G</xref>); embolus short, weakly sclerotized, starting from bulbous apex; embolic tip truncated, slight curving (Fig. <xref ref-type="fig" rid="F22">22F–H</xref>).</p><p>
              <bold>Female.</bold> Unknown.</p></tp:treatment-sec><tp:treatment-sec sec-type="distribution" id="SECID0EEVBI"><title>Distribution.</title><p>Singapore.</p></tp:treatment-sec><tp:treatment-sec><!--Section generated to contain objects referenced in tp:taxon-treatment.--><fig id="F22" position="float" orientation="portrait"><label>Figure 22.</label><caption><p>
                  <italic><tp:taxon-name><tp:taxon-name-part taxon-name-part-type="genus">Singaporemma</tp:taxon-name-part> <tp:taxon-name-part taxon-name-part-type="species">singulare</tp:taxon-name-part></tp:taxon-name></italic> Shear, 1978, male holotype (<bold>A–B, E, G</bold>) and female paratype (<bold>C–D, F, H</bold>). <bold>A–D, G–H</bold> habitus <bold>E–F</bold> prosoma. <bold>A, C</bold> dorsal <bold>B, D</bold> ventral <bold>E–F</bold> anterior <bold>G–H</bold> lateral. Scale bars: 0.10 mm.</p></caption><graphic xmlns:xlink="http://www.w3.org/1999/xlink" xlink:href="zookeys-661-015-g022.jpg" position="float" orientation="portrait" xlink:type="simple" id="oo_126535.jpg"/></fig></tp:treatment-sec><ref-list><ref id="B5"><mixed-citation xmlns:xlink="http://www.w3.org/1999/xlink" xlink:type="simple">
          <person-group><name name-style="western"><surname>Lehtinen</surname><given-names>PT</given-names></name></person-group> (<year>1981</year>) <article-title>Spiders of the Oriental-Australian region. III. <tp:taxon-name><tp:taxon-name-part taxon-name-part-type="family">Tetrablemmidae</tp:taxon-name-part></tp:taxon-name>, with a world revision.</article-title> <source>Acta Zoologica Fennica</source> <volume>162</volume>: <fpage>1</fpage>–<lpage>151</lpage>.</mixed-citation></ref></ref-list></tp:taxon-treatment>
